# Supplementary material for: Cross‐Sectional Brain Age Assessments Are Limited in Predicting Future Brain Change
Source: Hum Brain Mapp. 2025 Apr 16;46(6):e70203. doi: 10.1002/hbm.70203 (PMC12000824; doi:10.1002/hbm.70203)
Supplement: Supplementary file 2 — Data S2. Supporting Information. [file HBM-46-e70203-s001.zip]

Archive with 2 entries (2 files):
- T1w_feature_TP_diff.csv
- dMRI_feature_TP_diff.csv
