# Supplementary material for: Cross‐Sectional Brain Age Assessments Are Limited in Predicting Future Brain Change
Source: Hum Brain Mapp. 2025 Apr 16;46(6):e70203. doi: 10.1002/hbm.70203 (PMC12000824; doi:10.1002/hbm.70203)
Supplement: Supplementary file 2 — Data S2. Supporting Information. [file HBM-46-e70203-s001.zip › T1w_feature_TP_diff.csv]

Metric	Mean TP1	SD TP1	Mean TP2	SD TP1	T	p	adjusted p	Cohens's d	Lower 95% CI	Upper 95% CI
lh_bankssts_thickness	3902796.26349206	1400348.41604428	3902796.26349206	1400348.41604428	-34.5642738666965	8.7000880897583318850020226649196722493873866122099418876380162e-262	1.8096183226697330320804207143033e-259	NA	NA	NA
lh_caudalanteriorcingulate_thickness	2.35628015873016	0.158450280995063	2.28491150793651	0.176800436395824	20.3871308147423	2.1753515004072008461653138569177486024675552762240720370844703e-92	4.5247311208469777600238528223889e-90	-0.419666859954061	-0.444495683003748	-0.394838036904375
lh_caudalmiddlefrontal_thickness	2.68117341269841	0.236320459870353	2.73823253968254	0.267028001983852	-18.4379764141928	6.5133629771899292216103448375104307552797025526895173527319457e-76	1.3547794992555052780949517262022e-73	0.221649666861575	0.200075547945066	0.243223785778083
lh_cuneus_thickness	2.55217976190476	0.13476933018023	2.51803849206349	0.14427716817624	-30.5836486684251	2.0194758556628969623362121151385007559405135244020660383865406e-205	4.2005097797788256816593211994881e-203	-0.243557488426519	-0.269835204783264	-0.217279772069774
lh_entorhinal_thickness	1.8453	0.134707783956075	1.79608452380952	0.138644001632732	6.42915782878054	1.2831284677525605140733978864640493777748986303777201101183891e-10	2.6689072129253258692726676038452e-8	-0.359698495080175	-0.383489548412765	-0.335907441747586
lh_fusiform_thickness	3.18610912698413	0.352383871101075	3.22134365079365	0.35851500234561	-11.3594958679894	6.6527431179981423012220228699289119892969056812279972879592118e-30	1.3837705685436135986541807569452e-27	0.0991057505969175	0.0688114442062882	0.129400056987547
lh_inferiorparietal_thickness	2.58317619047619	0.140063270129298	2.55892857142857	0.146734578675721	-40.4492937437554	0.	0.	-0.168809701609706	-0.198149893051029	-0.139469510168383
lh_inferiortemporal_thickness	2.40364325396825	0.121082982456081	2.34554603174603	0.134801132192206	-0.996220572295514	0.31914298590220402385142506318516097962856292724609375000000000	66.381741067658436961096413142513	-0.446437467541993	-0.469127236161801	-0.423747698922185
lh_isthmuscingulate_thickness	2.65708928571429	0.152177161270513	2.65473888888889	0.163069422144748	22.9963487742116	5.0703938560542527372983041786221566975229069720415765460313194e-117	1.0546419220592845693580472691534e-114	-0.0148571585866585	-0.0440957650002501	0.0143814478269331
lh_lateraloccipital_thickness	2.41011984126984	0.203553849957322	2.4648003968254	0.211548744308682	-30.0470214094719	2.3879640689834972816420117981348548379367393381940822276535895e-198	4.9669652634856743458153845401205e-196	0.262912768645829	0.240115466088978	0.28571007120268
lh_lateralorbitofrontal_thickness	2.14749642857143	0.128887184387232	2.09944325396825	0.138980056439258	11.2097084410809	3.6539499365942569254958632795036931426942899250766219791741217e-29	7.6002158681160544050313956213677e-27	-0.356189904643964	-0.380155500075606	-0.332224309212322
lh_lingual_thickness	2.54177698412698	0.134070130109751	2.56604722222222	0.14420133550352	-26.4887493917798	1.3063677093227503424020009730501057003818370969512063303210548e-154	2.7172448353913207121961620239442e-152	0.173791437685436	0.143168891823739	0.204413983547134
lh_medialorbitofrontal_thickness	1.93864880952381	0.115612417680991	1.9049003968254	0.124866890619597	2.98758769197936	0.0028118861404000960492466365536756711662746965885162353515625000	0.58487231720321997824330040316454	-0.277928274702474	-0.298891229802215	-0.256965319602733
lh_middletemporal_thickness	2.35416468253968	0.134078382176948	2.36063531746032	0.148474291601852	-21.3636936318292	2.9087637689865531069240475675598598563588944776724790950309028e-101	6.0502286394920304624020189405245e-99	0.0454570395988376	0.0156130298311101	0.0753010493665651
lh_parahippocampal_thickness	2.7243126984127	0.15084146089649	2.68365158730159	0.163822006758047	-1.83035181536826	0.067197347931475415183655286455177702009677886962890625000000000	13.977048369746886358200299582677	-0.256263791851906	-0.280162748710799	-0.232364834993013
lh_paracentral_thickness	2.61940793650794	0.307949047048557	2.61444563492064	0.338123069640476	-19.4426833125955	3.3611740606074590242781952222787378563934296492655870722456186e-84	6.9912420460635147704986460623398e-82	-0.0149955071675247	-0.0310576483584816	0.00106663402343221
lh_parsopercularis_thickness	2.35361746031746	0.149092039949284	2.31296785714286	0.160758449968812	-30.1415667158145	1.3835010126170169819740737916575754718493652162690484442171082e-199	2.8776821062433953225060734866478e-197	-0.260941057335936	-0.287696269617863	-0.234185845054009
lh_parsorbitalis_thickness	2.52958412698413	0.127303964552023	2.47699603174603	0.140568804184753	-1.85324508201751	0.063847238681649071123658245596743654459714889526367187500000000	13.280225645783006793720915084123	-0.388582295000139	-0.414792746499497	-0.362371843500781
lh_parstriangularis_thickness	2.63240873015873	0.184355001497621	2.62726984126984	0.202205348545785	-27.9681181942265	3.9696875713322264744378159747722187737470564152767926995077100e-172	8.2569501483710310668306572275262e-170	-0.0263964113061875	-0.054324428956229	0.00153160634385402
lh_pericalcarine_thickness	2.36461507936508	0.136241208095205	2.3115619047619	0.150775776544902	-44.383449042669	0.	0.	-0.365824272971868	-0.392310882204326	-0.33933766373941
lh_postcentral_thickness	1.60907261904762	0.13159584469162	1.52874444444444	0.118733229395534	-56.0974159581651	0.	0.	-0.636156784704486	-0.666968125666422	-0.605345443742551
lh_posteriorcingulate_thickness	2.10282103174603	0.122766425339658	2.01203214285714	0.128861543905037	8.1686355942178	3.1189670712789298068679844465746592324720333250405446268160858e-16	6.4874515082601739982854076488753e-14	-0.71978963607172	-0.748014796372964	-0.691564475770475
lh_precentral_thickness	2.48092142857143	0.142307572509937	2.49535952380952	0.154066104442483	-18.9681496661771	3.1272174878951953402447889222218676917961879489404952452645256e-80	6.5046123748220063077091609582215e-78	0.0966484347231094	0.0733991515110772	0.119897717935142
lh_precuneus_thickness	2.54673849206349	0.146091422466376	2.50438531746032	0.157238211145896	-40.3233004594306	0.	0.	-0.27805863241269	-0.307347339775547	-0.248769925049832
lh_rostralanteriorcingulate_thickness	2.33258611111111	0.124888268148752	2.27198888888889	0.136005560112285	12.1683310316655	4.5835864679716822047659805488844846928316558285014545831345120e-34	9.5338598533810989859132395416797e-32	-0.459881318934852	-0.483392243702191	-0.436370394167513
lh_rostralmiddlefrontal_thickness	2.78651865079365	0.198808546295066	2.82234246031746	0.22295088126586	-26.1198903971227	2.1672907835143448940208543971661616095063769479170033596026824e-150	4.5079648297098373795633771461056e-148	0.167871212171645	0.14063567269613	0.19510675164716
lh_superiorfrontal_thickness	2.35499523809524	0.119181980846512	2.31257261904762	0.126966895609339	-11.5660210164539	6.1258242966399381349709766891545247579205401470823341968219510e-31	1.2741714537011071320739631513441e-28	-0.343287588640382	-0.369801355146803	-0.316773822133962
lh_superiorparietal_thickness	2.69658095238095	0.130075327804391	2.6798130952381	0.14188256046399	-50.5613254842158	0.	0.	-0.121793303669319	-0.142513624551617	-0.101072982787021
lh_superiortemporal_thickness	2.20936865079365	0.119736160468029	2.13431468253968	0.13275652578927	-33.5304651499749	1.7345586915930862543563976154099885490800604784349649920756910e-246	3.6078820785136194090613070400528e-244	-0.586138310717401	-0.61073954889506	-0.561537072539742
lh_supramarginal_thickness	2.67520476190476	0.151357273865735	2.6186869047619	0.168467180590253	-32.5591129515543	1.5558682221627064573639626134645304937662358516169018393959053e-232	3.2362059020984294313170422360062e-230	-0.346625816699033	-0.367491951936884	-0.325759681461182
lh_frontalpole_thickness	2.51673968253968	0.128384204103687	2.46764563492063	0.141864612577276	1.01774627551168	0.30879854950280166692166972097766119986772537231445312500000000	64.230098296582746719707301963354	-0.357962180464899	-0.38019537414198	-0.335728986787818
lh_temporalpole_thickness	2.72732857142857	0.245739224690224	2.73117619047619	0.264748724578814	5.30885066563053	1.1031867187318472660720222429733827773645771230803802609443665e-7	2.2946283749622423134298062653846e-5	0.0150088777391099	-0.0139036196969167	0.0439213751751366
lh_transversetemporal_thickness	3.40634444444444	0.347230827730157	3.44285793650794	0.333166524377775	-20.6178565556932	1.8978215138994024005059000775069146210466638879609281829818476e-94	3.9474687489107569930522721612144e-92	0.107263740309834	0.0675399679315985	0.146987512688069
lh_insula_thickness	2.31135515873016	0.204117688161656	2.25401150793651	0.227305923365954	2.25350654871647	0.024227228288887129453721414051869942340999841690063476562500000	5.0392634840885229263740541227889	-0.26252204335632	-0.287910209835106	-0.237133876877535
lh_MeanThickness_thickness	2.93321071428571	0.140639760816896	2.93791071428571	0.148586876637802	-37.900181397463	0.	0.	0.0324189426003895	0.00420871779730549	0.0606291674034735
lh_bankssts_volume	2.42964123015873	0.0902533628782456	2.39258163888889	0.0986903145452796	-38.8989747941003	0.	0.	-0.386829736311596	-0.407574027545593	-0.3660854450776
lh_caudalanteriorcingulate_volume	2414.9619047619	459.71560082454	2257.15317460317	446.404766897637	-19.0990968728578	2.5689225702010992328938339142340782403986311743008643296967701e-81	5.3433589460182864044191745416069e-79	-0.347610084481215	-0.365650430719566	-0.329569738242864
lh_caudalmiddlefrontal_volume	1910.22063492063	474.429962514881	1855.27380952381	465.133010413699	-28.5640522509843	1.8795434132026306519217136092595745996560594045271147629555425e-179	3.9094502994614717559971643072599e-177	-0.116725633502562	-0.128747729772924	-0.1047035372322
lh_cuneus_volume	6343.40714285714	1100.73213469162	6122.02817460317	1053.77088299054	-45.4353230881367	0.	0.	-0.204049451348745	-0.218198988478404	-0.189899914219086
lh_entorhinal_volume	3117.3503968254	510.462397546667	2922.57301587302	490.418346163461	-4.89128983850432	1.0017731986558591562906997407544906764087500050663948059082031e-6	0.00020836882532041870450846554607693	-0.387597770329959	-0.404938515648291	-0.370257025011627
lh_fusiform_volume	1793.39722222222	327.162595336688	1767.61507936508	317.10727345321	-34.7998725087337	2.4430743131059638399491284577946639140831990539563031239670274e-265	5.0815945712604047870941871922129e-263	-0.0799871596585148	-0.112097348839578	-0.0478769704774512
lh_inferiorparietal_volume	9767.61904761905	1374.81606092734	9297.12142857143	1335.63793502086	-59.0375900281752	0.	0.	-0.346629865726115	-0.366735107313481	-0.326524624138749
lh_inferiortemporal_volume	12420.3853174603	1767.86901872023	11720.1063492063	1729.53359824167	-31.1226419674345	1.1898907628732742145415016869272955272922769257935226682838784e-212	2.4749727867764103662463235088088e-210	-0.399649812084567	-0.413440538978572	-0.385859085190562
lh_isthmuscingulate_volume	10187.3015873016	1563.06103687587	9719.46150793651	1497.67481902567	-23.3481765367656	1.4382125524712397676475071820273156367154868154843593315422927e-120	2.9914821091401787167068149386168e-118	-0.304624043060019	-0.324252610305524	-0.284995475814513
lh_lateraloccipital_volume	2768.09603174603	465.294760636343	2684.47261904762	451.07628957831	-47.9850371348739	0.	0.	-0.18196024434709	-0.197364525537679	-0.166555963156501
lh_lateralorbitofrontal_volume	11707.5761904762	1575.07420537259	11061.1119047619	1542.82551953898	-32.1400225906606	1.2175562748613972117495346261990367593226988570643941908167423e-226	2.5325170517117062004390320224940e-224	-0.41422977799012	-0.431864212139011	-0.39659534384123
lh_lingual_volume	7188.29841269841	813.174794472312	6936.66626984127	786.481824529203	-48.5667852493042	0.	0.	-0.313924975033934	-0.333539450227165	-0.294310499840702
lh_medialorbitofrontal_volume	6595.39682539683	1055.81243544422	6178.23452380952	1008.60974684744	-18.8203721811044	5.1422103082718834392722846532582536860420558765085603849198402e-79	1.0695797441205517553686352078777e-76	-0.401820489654273	-0.418682282005049	-0.384958697303498
lh_middletemporal_volume	4860.18293650794	638.097023422475	4700.30357142857	630.589105830541	-43.663444422525	0.	0.	-0.252004621693918	-0.278668335852025	-0.225340907535812
lh_parahippocampal_volume	10063.7765873016	1471.03327038509	9509.86706349206	1437.63279310923	-21.8642007213049	5.6954080936735395655865049821865471421094682578551899274080300e-106	1.1846448834840962296419930362948e-103	-0.380369286605292	-0.398054333888846	-0.362684239321737
lh_paracentral_volume	2144.83412698413	340.499437411812	2061.1623015873	339.94633220661	-23.0708795011869	9.0799431252123822813701078361434458992716862052065185930591320e-118	1.8886281700441755145249824299178e-115	-0.245931446646737	-0.268313624597074	-0.223549268696401
lh_parsopercularis_volume	3477.67301587302	534.738835597881	3367.17023809524	520.41661936237	-45.0916327389047	0.	0.	-0.209100423618385	-0.227061781550264	-0.191139065686505
lh_parsorbitalis_volume	4696.64642857143	777.522815899882	4473.49444444444	753.733194987964	-26.3205683496602	1.1153794428116105864784089179197740733848976132887328944009558e-152	2.3199892410481500198750905492731e-150	-0.29015827100742	-0.303036177918813	-0.277280364096028
lh_parstriangularis_volume	2118.32698412698	307.579934107305	2038.59365079365	297.48327830776	-44.3896600021166	0.	0.	-0.263008805073794	-0.28293438367105	-0.243083226476537
lh_pericalcarine_volume	3383.34325396825	550.553312959792	3211.72301587302	530.966978241549	-60.6800392317676	0.	0.	-0.31580006595517	-0.330090635426469	-0.30150949648387
lh_postcentral_volume	2146.78611111111	397.379005138978	1948.56468253968	359.837889405969	-61.4486811534477	0.	0.	-0.510276072360869	-0.527802269131573	-0.492749875590165
lh_posteriorcingulate_volume	10061.6718253968	1299.85466888501	9408.34642857143	1244.77349052051	-37.0474076667827	1.9770453462728040724991598738474140231237751067820802332250111e-300	4.1122543202474324707982525376026e-298	-0.510871687910004	-0.528201187488808	-0.493542188331201
lh_precentral_volume	3182.90873015873	507.623283331297	3067.3369047619	489.247878573134	-38.5479455993632	0.	0.	-0.230306490047582	-0.242654148734307	-0.217958831360857
lh_precuneus_volume	13454.7373015873	1577.94360076109	12924.0801587302	1542.71347120294	-59.6677097881804	0.	0.	-0.339672623002493	-0.357438665258025	-0.321906580746962
lh_rostralanteriorcingulate_volume	9883.82857142857	1222.66637407906	9347.9	1185.30242417732	-24.6088285443055	1.0161846586896575828303326393988677782988205647536847420105025e-133	2.1136640900744877722870918899496e-131	-0.443651584328839	-0.458928582046488	-0.42837458661119
lh_rostralmiddlefrontal_volume	2717.57619047619	487.206296282721	2623.23015873016	477.510613566913	-54.0411355181142	0.	0.	-0.195354697312421	-0.211065192350374	-0.179644202274469
lh_superiorfrontal_volume	15115.7103174603	2020.41546638825	14394.8734126984	1912.70710893351	-46.3774233179826	0.	0.	-0.361909409915239	-0.375461378489723	-0.348357441340755
lh_superiorparietal_volume	21783.0285714286	2507.26432514928	21046.2373015873	2441.46685892334	-56.4895173001416	0.	0.	-0.29678084441216	-0.309599432833092	-0.283962255991228
lh_superiortemporal_volume	13729.3916666667	1735.82080949094	12953.1436507937	1692.71145687033	-46.4511523542494	0.	0.	-0.451967140191759	-0.468433942034775	-0.435500338348744
lh_supramarginal_volume	11470.2285714286	1486.50531534127	10927.6924603175	1471.65164032765	-54.1383305094708	0.	0.	-0.36669374044839	-0.382681547579478	-0.350705933317301
lh_frontalpole_volume	11015.0396825397	1550.4923117852	10450.426984127	1494.85270192836	-5.58989897577675	2.2720175700935699148761895546297373549293752148514613509178162e-8	4.7257965457946254229424742736299e-6	-0.36876530691236	-0.382565401531163	-0.354965212293557
lh_temporalpole_volume	758.922222222222	135.696934750411	746.845634920635	133.806207672087	0.748258285609014	0.45430438046066545787482482410268858075141906738281250000000000	94.495311135818415237963563413359	-0.0896097090733856	-0.12109978065048	-0.0581196374962918
lh_transversetemporal_volume	2359.27023809524	396.91743894889	2365.2119047619	386.592579450573	-38.1349234117222	0.	0.	0.015163019901362	-0.0245663408546816	0.0548923806574056
lh_insula_volume	1180.70595238095	216.229241774323	1105.44682539683	207.988928915103	-34.2975221687482	8.5439870004428009803753557199001286279732841308693437033600550e-258	1.7771492960921026039180739897392e-255	-0.353650512599238	-0.372390761017743	-0.334910264180732
lh_bankssts_area	6619.76111111111	730.50842230403	6392.04880952381	710.997797326594	-26.3074945929242	1.5741466435612360081681082848425745350190718869889449122672210e-152	3.2742250186073708969896652324726e-150	-0.315423716056906	-0.333896236969326	-0.296951195144485
lh_caudalanteriorcingulate_area	1023.86984126984	172.565483492119	990.346428571429	169.965788968116	-25.3516524687152	8.6171687270997196512566339366673750637876891347061544240653063e-142	1.7923710952367416874613798588268e-139	-0.195583206393033	-0.210296792630985	-0.18086962015508
lh_caudalmiddlefrontal_area	674.719047619048	153.94481861927	650.505555555556	148.105522184546	-19.3238219581937	3.3862559549393308639751120512698281676480529603682953098473666e-83	7.0434123862738081970682330666412e-81	-0.159163790765952	-0.171549581633184	-0.146777999898719
lh_cuneus_area	2295.72420634921	375.95780833709	2257.2626984127	366.894030873077	-25.6178868536871	9.6424469279146435912601921380613947595057572481057186967299459e-145	2.0056289610062458669821199647168e-142	-0.10313168522136	-0.11362235638711	-0.0926410140556104
lh_entorhinal_area	1522.05317460317	204.647654554674	1480.47777777778	203.243415560896	-12.3469138090196	5.0616120503421321102679353226220046681764058322004049136249583e-35	1.0528153064711634789357305471054e-32	-0.203826314592083	-0.219585504563624	-0.188067124620541
lh_fusiform_area	396.577777777778	73.5184128555787	383.582936507936	69.4244319615489	-37.8315036040749	0.	0.	-0.181346422387565	-0.210376259108813	-0.152316585666317
lh_inferiorparietal_area	3207.60753968254	398.892256750781	3096.67182539683	388.436311896817	-40.5296041622424	0.	0.	-0.281115838579818	-0.295968323806585	-0.26626335335305
lh_inferiortemporal_area	4598.3619047619	635.826616524823	4462.11785714286	624.066046447072	-40.0353190756441	0.	0.	-0.215762348097191	-0.226319633958373	-0.20520506223601
lh_isthmuscingulate_area	3168.39761904762	453.109522757164	3034.41706349206	441.138548533328	-25.5605401839813	4.1924288595011067438845189529244975596671016761616659245193852e-144	8.7202520277623020272797994220830e-142	-0.298914698861986	-0.313875232546682	-0.28395416517729
lh_lateraloccipital_area	1059.51825396825	190.095800382	1020.12142857143	182.317669928356	-30.3047974283716	9.9108675678053940052568116944769138937636798633110608744670306e-202	2.0614604541035219530934168324512e-199	-0.210549876827975	-0.226876562875085	-0.194223190780864
lh_lateralorbitofrontal_area	4781.91111111111	571.355958781502	4672.97182539683	562.112207466703	-29.8992408811345	2.0130191247650977073889436713032302957058222680436874566631249e-196	4.1870797795114032313690028363107e-194	-0.191976959763587	-0.204509965596227	-0.179443953930947
lh_lingual_area	2579.3753968254	296.295401610828	2497.91666666667	288.683315364897	-35.2942351848835	7.1986937268513538028788917187942084831710099454977803080605129e-273	1.4973282951850815909988094775092e-270	-0.278093358660921	-0.29667659129742	-0.259510126024421
lh_medialorbitofrontal_area	3069.68928571429	409.882403429342	2955.77182539683	397.143567266149	-14.4068211192661	4.6879603120081683386066015002067539488791496049373736688471117e-47	9.7509574489769901443017311204300e-45	-0.281475405913993	-0.297416760492737	-0.265534051335249
lh_middletemporal_area	1839.41388888889	247.787355942433	1789.21031746032	250.833828619449	-36.9849713522009	1.9974215382499242970512631998751541341854454090923017177855504e-299	4.1546367995598425378666274557403e-297	-0.201342807545176	-0.229017183874472	-0.17366843121588
lh_parahippocampal_area	2953.71706349206	389.541122771906	2846.12658730159	381.770271422983	-23.5432621183608	1.4716124083035075858865469784465559996021099374098955249870921e-122	3.0609538092712957786440177151688e-120	-0.278599519638811	-0.293650865601398	-0.263548173676225
lh_paracentral_area	678.982936507937	97.8647223316064	653.090079365079	96.2825968105578	-16.1426904098685	1.2784501257618234457745917731354562876116020625849548668372732e-58	2.6591762615845927672111508881217e-56	-0.266633428271587	-0.289227018903708	-0.244039837639466
lh_parsopercularis_area	1363.93571428571	190.668060991402	1339.18134920635	181.724411841764	-26.646368861055	1.9717866444355148331224110170116719076174877257624789364610656e-156	4.1013162204258708528946149153843e-154	-0.132085490267294	-0.148196311126945	-0.115974669407643
lh_parsorbitalis_area	1644.87380952381	253.499777721901	1609.22301587302	250.539027208254	-21.4234115301694	8.0845588869778455627610364811969709989440726493732721004831399e-102	1.6815882484913918770542955880890e-99	-0.141325432748541	-0.151774860383456	-0.130876005113625
lh_parstriangularis_area	627.196825396825	84.4127987531035	610.297222222222	82.2625093034596	-24.1974551603742	2.3662806919696160935413363351829558061046327254565743654132202e-129	4.9218638392968014745659795771805e-127	-0.202502389398243	-0.221222192156099	-0.183782586640387
lh_pericalcarine_area	1265.14404761905	188.391897992835	1238.21984126984	187.070585112109	-42.4591415026761	0.	0.	-0.143379645218266	-0.155055559376838	-0.131703731059694
lh_postcentral_area	1425.96547619048	228.861684217237	1358.24880952381	221.260979834834	-27.0331930208293	6.0207808539817006754017798130034103428763096495090299391527937e-161	1.2523224176281937404835702011047e-158	-0.299564703166944	-0.313703190489722	-0.285426215844165
lh_posteriorcingulate_area	4251.99166666667	480.259863669085	4170.20873015873	464.563350761719	-32.8287994485544	2.2864995827011180206403467051563685190312055330914602125452732e-236	4.7559191320183254829319211467252e-234	-0.172214579161378	-0.184795760762903	-0.159633397559852
lh_precentral_area	1182.72420634921	186.413458474334	1145.97579365079	180.583775598182	-31.0636308693474	7.4677638707642559497325711782193441220202742375901650468920504e-212	1.5532948851189652375443748050696e-209	-0.199209857757557	-0.211223502181144	-0.18719621333397
lh_precuneus_area	4894.85714285714	539.315419861706	4770.01547619048	511.543151988509	-38.7596053413056	0.	0.	-0.2354195848508	-0.250481436196298	-0.220357733505301
lh_rostralanteriorcingulate_area	3892.92698412698	460.217660227919	3794.29682539683	451.396436784742	-26.1479670064022	1.0394113914166448881315872317684755696824275424609932790731516e-150	2.1619756941466213673137014420784e-148	-0.215879324566966	-0.226924841585884	-0.204833807548048
lh_rostralmiddlefrontal_area	874.883333333333	164.757581371218	841.515079365079	163.961092784828	-32.7639380072865	1.9225083675219830076967741317425635262194681949018258117121930e-235	3.9988174044457246560092901940245e-233	-0.203005033302609	-0.218381277823704	-0.187628788781515
lh_superiorfrontal_area	5701.11626984127	747.292178609925	5572.2130952381	729.636672533297	-46.1003623480914	0.	0.	-0.173869249201174	-0.184351071901182	-0.163387426501166
lh_superiorparietal_area	7153.84523809524	834.659490524259	6969.93452380952	814.56874227154	-30.1004689638111	4.7773442862102377684197191116671051393582647122666801037810499e-199	9.9368761153172945583130157522676e-197	-0.221917715438412	-0.231470331976	-0.212365098900823
lh_superiortemporal_area	5553.99801587302	650.376703676588	5434.13174603175	631.271767597308	-33.6717699243297	1.4973949976938725951033922595540042482214833841381450135471240e-248	3.1145815952032549978150558998723e-246	-0.186214658264299	-0.198447452404517	-0.173981864124081
lh_supramarginal_area	3713.0623015873	434.142442829995	3627.28134920635	427.920160734739	-40.1181721047186	0.	0.	-0.198782757066917	-0.21047004159373	-0.187095472540104
lh_frontalpole_area	3946.35277777778	558.543493572532	3836.66587301587	547.542447219009	-5.86275030250763	4.5526258455910265688339812759424796162477377947652712464332581e-9	9.4694617588293352631746810539604e-7	-0.19770507658486	-0.207460184682785	-0.187949968486935
lh_temporalpole_area	206.542857142857	33.2022647069553	203.51746031746	32.2890701923864	-7.44378129889343	9.7843432410421146000787953074183399382432631263828426426698570e-14	2.0351433941367598368163894239430e-11	-0.0923423043893943	-0.123286243826006	-0.0613983649527826
lh_transversetemporal_area	470.926587301587	62.0098386930678	463.003571428571	60.620730387404	-21.7971927380288	2.4669012635330290411058117811446374278878021165365794078034029e-105	5.1311546281487004055000885047808e-103	-0.129182244198762	-0.163346033525034	-0.0950184548724897
lh_insula_area	462.471031746032	77.3406386628162	449.161904761905	75.3743178406235	-27.2868427871986	6.0770904738300924683536110304185866533973812148268583822907790e-164	1.2640348185566592334175510943271e-161	-0.173955636998285	-0.189719087283881	-0.158192186712689
lh_WhiteSurfArea_area	2226.41428571429	238.43768945568	2163.775	233.160433570642	-66.6817365513744	0.	0.	-0.265384802874187	-0.284784297053165	-0.245985308695209
rh_bankssts_thickness	84709.1437698413	7926.77479296274	82387.4586111111	7815.68164538335	-30.956895569368	2.0518667406733960161235247258809445983079647112943066286148319e-210	4.2678828206006637135369314298324e-208	-0.294369346361636	-0.303209265149426	-0.285529427573846
rh_caudalanteriorcingulate_thickness	2.49594404761905	0.159979590191295	2.43540912698413	0.178517721505892	25.1563702976036	1.2036615048658750932383318421450899865256939693882961480802201e-139	2.5036159301210201939357302316618e-137	-0.351760551033415	-0.374715556025707	-0.328805546041122
rh_caudalmiddlefrontal_thickness	2.51343015873016	0.222259948259269	2.57875714285714	0.247610058993129	-23.0773197377837	7.8239316420364736310157476435026920712514724355574484289438137e-118	1.6273777815435865152512755098486e-115	0.273153670009007	0.251473381767968	0.294833958250047
rh_cuneus_thickness	2.51924444444444	0.135890884323884	2.47634285714286	0.150282671028183	-26.3987067345976	1.4178255463819545659002428058507306942840482391527585832438838e-153	2.9490771364744654970725050361695e-151	-0.296617722706677	-0.322363888403973	-0.27087155700938
rh_entorhinal_thickness	1.86155515873016	0.132789583831007	1.81905238095238	0.134540033733976	8.96119076095654	3.2119084751362366360266922795531070356627988324329852840022248e-19	6.6807696282833722029355199414705e-17	-0.317912543811394	-0.342110715575748	-0.293714372047041
rh_fusiform_thickness	3.39142658730159	0.371580900196031	3.44281666666667	0.370967900936467	-8.16956604920736	3.0950070463799411834590910813166320842132535231909507000835902e-16	6.4376146564702776615949094491386e-14	0.138415092162801	0.107989404750374	0.168840779575229
rh_inferiorparietal_thickness	2.62957777777778	0.136914357858027	2.61374682539683	0.145089760823269	-33.5443992799173	1.0865671706738369452363100117878369147114806409746402432448831e-246	2.2600597150015808460915248245187e-244	-0.111924449230674	-0.138866725706874	-0.0849821727544744
rh_inferiortemporal_thickness	2.44866507936508	0.131537841635212	2.39523174603175	0.146382731878681	2.46922926834039	0.013540443437468883264296337642917933408170938491821289062500000	2.8164122349935277189736382297269	-0.378378252864896	-0.401269632937618	-0.355486872792173
rh_isthmuscingulate_thickness	2.72142222222222	0.150154469564752	2.72668333333333	0.160901012698046	19.1220448909756	1.6549032301992921178575329329482743081674801458673430856686211e-81	3.4421987188145276051436685005324e-79	0.0336764046429491	0.00693157452414278	0.0604212347617554
rh_lateraloccipital_thickness	2.36660793650794	0.189753839245074	2.40852698412698	0.19712400621173	-25.8884513678478	8.9850472712809230642614316514998317919517115480202524496756513e-148	1.8688898324264319973663777835120e-145	0.21625700421738	0.193828128172327	0.238685880262433
rh_lateralorbitofrontal_thickness	2.21629523809524	0.133881706632106	2.17605555555556	0.146896506606267	17.0740765455958	2.3145889446997207521828553791161556252438794913905690763524880e-65	4.8143450049754191645403391885616e-63	-0.282918431558506	-0.304767290470173	-0.261069572646838
rh_lingual_thickness	2.50038055555556	0.136678685752506	2.54149007936508	0.146962866268738	-21.530213971082	8.1158050751146982325462735169278358415875526055161206492986011e-103	1.6880874556238572323696248915210e-100	0.289008366008623	0.255138765095175	0.322877966922071
rh_medialorbitofrontal_thickness	1.98441468253968	0.11572458381873	1.95634523809524	0.122270974495145	3.53122152794442	0.00041364515843696751272104417118669061892433091998100280761718750	0.086038192954889242645977187606832	-0.234787915483261	-0.256459167534624	-0.213116663431897
rh_middletemporal_thickness	2.31960396825397	0.148465092155872	2.32766349206349	0.157436710588468	-24.2911579691713	2.4309763325181741060636451587354246677746319644629831159916228e-130	5.0564307716378021406123819301697e-128	0.0525543475934873	0.0233575105238703	0.0817511846631044
rh_parahippocampal_thickness	2.76483253968254	0.146151092553574	2.72099166666667	0.157279752460201	-2.93629537107633	0.0033215788372781287172974540311543023562990128993988037109375000	0.69088839815385077319787043848009	-0.286972665193222	-0.310605018239099	-0.263340312147345
rh_paracentral_thickness	2.61814126984127	0.267219443394602	2.61056746031746	0.29275406105923	-23.2834031659152	6.5300286225541287253823999094893430867028586893964648648490967e-120	1.3582459534912587748795391811738e-117	-0.0265470102985212	-0.0442744015879389	-0.00881961900910349
rh_parsopercularis_thickness	2.38520476190476	0.147245062777834	2.33740833333333	0.157177585868356	-27.0447099550354	4.4078469674382298243944433314776594418878856431707320868893895e-161	9.1683216922715180347404421294735e-159	-0.312718100196828	-0.339684643483914	-0.285751556909742
rh_parsorbitalis_thickness	2.50014880952381	0.1300740882668	2.45241031746032	0.146834744296068	3.02074722767259	0.0025215176400183031413249068464210722595453262329101562500000000	0.52447566912380705339558062405558	-0.339193514318195	-0.364478528683441	-0.313908499952949
rh_parstriangularis_thickness	2.58136944444444	0.178707988283425	2.58944801587302	0.191172258836532	-27.6858474894946	1.0337644131944155427816817886821561960372602570890279503238116e-168	2.1502299794443843289858981204589e-166	0.0435181364745383	0.0152619291447404	0.0717743438043361
rh_pericalcarine_thickness	2.34429523809524	0.129943402867297	2.29457936507937	0.142653838214602	-43.3551297810038	0.	0.	-0.361506032606532	-0.387927380171455	-0.33508468504161
rh_postcentral_thickness	1.61106071428571	0.130590188849945	1.52576785714286	0.119578227282508	-57.9503223051694	0.	0.	-0.678288670570982	-0.712304865864408	-0.644272475277555
rh_posteriorcingulate_thickness	2.07725119047619	0.128740828302231	1.97892976190476	0.135901814275619	14.7687493950812	2.3299623680675445005060563188490560092494265708549503597145773e-49	4.8463217255804925610525971432060e-47	-0.740690764258269	-0.768976749003594	-0.712404779512943
rh_precentral_thickness	2.43326626984127	0.14374393106672	2.45957738095238	0.154266692291053	-25.02296961796	3.4385927556177879404897029185450740637307223967551778702350707e-138	7.1522729316849989162185820705738e-136	0.175461206805517	0.151991536456893	0.198930877154141
rh_precuneus_thickness	2.50744761904762	0.144790170124611	2.45183214285714	0.158928945396884	-38.8826211744763	0.	0.	-0.36367146315564	-0.393090444936454	-0.334252481374825
rh_rostralanteriorcingulate_thickness	2.36007817460317	0.127439441595441	2.30172103174603	0.138502627135477	8.84212852514005	9.3912104188091090847790342093115018617699066945034291897798084e-19	1.9533717671122946896340391155368e-16	-0.434490023482356	-0.457407296127568	-0.411572750837144
rh_rostralmiddlefrontal_thickness	2.74035555555556	0.202507021743905	2.76733134920635	0.225961400058858	-22.1061689128604	2.7570300449147096569859793770580987680494442968044711921239794e-108	5.7346224934225960865308371042808e-106	0.124618771344086	0.0968818211373924	0.152355721550779
rh_superiorfrontal_thickness	2.28406428571429	0.110962585359339	2.24922619047619	0.118407185762126	-11.5066250558899	1.2216632132212812387585355754038970107441956594104124348992813e-30	2.5410594835002649766177539968401e-28	-0.302583772631788	-0.330025057676531	-0.275142487587044
rh_superiorparietal_thickness	2.66278253968254	0.123395427199109	2.64572023809524	0.133688286943331	-47.6590848140731	0.	0.	-0.131567705448817	-0.154080281297284	-0.10905512960035
rh_superiortemporal_thickness	2.19234801587302	0.1247364475118	2.11672936507937	0.13840792335023	-37.1718863464062	1.9426719294379950798332987133651891820229532811070067442278387e-302	4.0407576132310297660532613237996e-300	-0.566967298655875	-0.592093660061802	-0.541840937249947
rh_supramarginal_thickness	2.69209682539683	0.14711456915197	2.63087936507937	0.161229862032041	-29.8580320094278	6.9052133161872235353021967127733212178116736555652228619209538e-196	1.4362843697669424953428569162569e-193	-0.39165213957672	-0.413085232088743	-0.370219047064697
rh_frontalpole_thickness	2.52874920634921	0.130096289954593	2.47991825396825	0.147548904778843	5.66202923755244	1.4959332762593524896809306975326014921279238478746265172958374e-8	3.1115412146194531785363358508678e-6	-0.344391944713058	-0.367665050266599	-0.321118839159516
rh_temporalpole_thickness	2.67955833333333	0.245743009275504	2.7017369047619	0.264133422147704	6.11178056550916	9.8525598668940635473910003900742046734073653624363942071795464e-10	2.0493324523139652178573280811354e-7	0.0866709505158609	0.0566054827756551	0.116736418256067
rh_transversetemporal_thickness	3.55213333333333	0.360036178324155	3.59648134920635	0.333438502670113	-19.7645788795874	6.0097759758461388663849779769372505082574050033210897542611317e-87	1.2500334029759968842080754192029e-84	0.127653393876843	0.0865403968564053	0.16876639089728
rh_insula_thickness	2.37646666666667	0.206183108127254	2.31791071428571	0.235342130913813	10.2156945363565	1.6866687548257367487538354944470454967977967401901139674562420e-24	3.5082710100375324374079778284499e-22	-0.26066514349791	-0.286955862832847	-0.234374424162974
rh_MeanThickness_thickness	2.89710714285714	0.150248714105264	2.92301825396825	0.157008384662837	-36.8537967026666	2.5424342906929465158056626038591590274675368720911507629994905e-297	5.2882633246413287528757782160271e-295	0.168463703412689	0.135906240320897	0.201021166504481
rh_bankssts_volume	2.42569674206349	0.090504594823365	2.38990538095238	0.0992711634969503	-38.3094629843791	0.	0.	-0.371444526030954	-0.391873665816579	-0.351015386245329
rh_caudalanteriorcingulate_volume	2314.19444444444	384.206410137055	2185.71944444444	372.430454299706	-19.9482307472984	1.5528687159873577700107929545716441130375787925738368483543439e-88	3.2299669292537041616224493455090e-86	-0.338804087630606	-0.356632532454739	-0.320975642806473
rh_caudalmiddlefrontal_volume	2147.60952380952	489.691991799584	2093.45317460317	475.586210834511	-24.765092578065	2.1323656416926221314539558650282250179312862974856044750644139e-135	4.4353205347206540334242281992587e-133	-0.111618053069959	-0.122621556443277	-0.100614549696641
rh_cuneus_volume	5863.11904761905	1115.65413519558	5657.62301587302	1056.36927201181	-28.8740489087207	2.5289175425656730435021754547103561873812928519614139365990667e-183	5.2601484885365999304845249457975e-181	-0.187364371139497	-0.202325968128829	-0.172402774150164
rh_entorhinal_volume	3322.23492063492	540.087886679772	3159.36468253968	497.136564475282	-2.2432551454645	0.024880366044590807722558523096267890650779008865356445312500000	5.1751161372748880062921728040237	-0.310682720015741	-0.332279887584953	-0.289085552446529
rh_fusiform_volume	1687.62182539683	324.634219054102	1677.20277777778	318.020366182872	-35.2663185753629	1.9290163654017706569981419039339514591483013542669505295460137e-272	4.0123540400356829665561351601826e-270	-0.0324137000753909	-0.0607482567010835	-0.00407914344969831
rh_inferiorparietal_volume	9586.46388888889	1363.36269216035	9139.98571428571	1326.05124475865	-56.5059520504453	0.	0.	-0.331485581874908	-0.350412117376829	-0.312559046372987
rh_inferiortemporal_volume	14865.7297619048	2050.45459003391	14037.8376984127	1992.09649825602	-31.53514318797	2.8663095933374370545694065062787827346085237883748564011378191e-218	5.9619239541418690735043655330599e-216	-0.40834011294472	-0.423085930665101	-0.39359429522434
rh_isthmuscingulate_volume	10090.6428571429	1571.41851279242	9659.4380952381	1517.30207960422	-23.7349616349872	1.5712034348354672628427778731609005521003533383967907166426056e-124	3.2681031444577719067129779761747e-122	-0.278386188691619	-0.296024650937851	-0.260747726445386
rh_lateraloccipital_volume	2517.51468253968	419.098369376773	2436.91071428571	405.807721308464	-46.9868350835666	0.	0.	-0.194856299611266	-0.211102886838888	-0.178609712383643
rh_lateralorbitofrontal_volume	11785.5226190476	1610.31705787401	11163.5555555556	1575.37017461521	-21.995019385697	3.2139547746038156065395599941262563899964557160092952298572176e-107	6.6850259311759364616022847877826e-105	-0.389958996977986	-0.406836500148588	-0.373081493807385
rh_lingual_volume	6971.18015873016	804.81295226491	6765.32738095238	774.348297468437	-48.9525324032143	0.	0.	-0.260211287676498	-0.283793472387936	-0.236629102965059
rh_medialorbitofrontal_volume	6808.66587301587	987.397062672754	6429.69642857143	952.444118797249	-25.8036257898632	8.0740406390842149864461630036410016061913432191612626719471444e-147	1.6794004529295167171808019047573e-144	-0.389201784829076	-0.405367895997843	-0.373035673660309
rh_middletemporal_volume	4913.23412698413	576.90978248584	4757.24285714286	554.144834467544	-49.567024233151	0.	0.	-0.275111859009844	-0.296405351784493	-0.253818366235196
rh_parahippocampal_volume	11290.6325396825	1559.39128474312	10680.3936507937	1522.13274607201	-26.6764120848114	8.8410649219441575219253223354897393294420359885545234969299038e-157	1.8389415037643847645604670457819e-154	-0.395371553641977	-0.411608579675814	-0.37913452760814
rh_paracentral_volume	2025.58373015873	302.1725701332	1936.8	299.873030693849	-23.5398994560784	1.5930706659362913196679547585746921748747907996866193072856280e-122	3.3135869851474859449093458978354e-120	-0.294914430620891	-0.317053768603205	-0.272775092638578
rh_parsopercularis_volume	3954.95079365079	663.567280303697	3814.4869047619	635.628897941492	-40.7163405506016	0.	0.	-0.215339205704035	-0.233479657274479	-0.197198754133591
rh_parsorbitalis_volume	3879.20992063492	649.55559424019	3698.09722222222	627.337781432717	-26.352649687969	4.7857915942982495106246852028938390795990062343418199274746539e-153	9.9544465161403589820993452220192e-151	-0.282312113576744	-0.296173242639886	-0.268450984513603
rh_parstriangularis_volume	2533.48492063492	347.888022204336	2446.64563492064	344.113154155772	-42.2003558770654	0.	0.	-0.250918545285834	-0.269876493652543	-0.231960596919126
rh_pericalcarine_volume	3940.25595238095	680.156383341512	3747.62936507937	649.903890603396	-53.4034061576004	0.	0.	-0.287189666572113	-0.300803498681297	-0.27357583446293
rh_postcentral_volume	2420.13134920635	418.651866448995	2197.98174603175	384.738243668928	-59.1927662805972	0.	0.	-0.546175450545805	-0.567668831692809	-0.5246820693988
rh_posteriorcingulate_volume	9506.1126984127	1318.49253517082	8862.15714285714	1232.59231625509	-31.3153083954312	2.8881307103480569871002637360887342809250522163347310279344540e-215	6.0073118775239585331685485710646e-213	-0.498846994725965	-0.516366275222557	-0.481327714229373
rh_precentral_volume	3225.06825396825	509.134244131318	3119.86349206349	492.918597301228	-37.8105533361916	0.	0.	-0.209032955374153	-0.222261239952788	-0.195804670795518
rh_precuneus_volume	13258.0452380952	1589.17888256144	12708.9218253968	1539.64006140972	-57.525983464872	0.	0.	-0.350242655321381	-0.368950970629125	-0.331534340013637
rh_rostralanteriorcingulate_volume	10338.7075396825	1298.92377558285	9763.78928571429	1258.28077588469	-20.5660767061452	5.5259679946689965315141687762805182008702717254525751969392949e-94	1.1494013428911512785549471054663e-91	-0.448224613339951	-0.464248572270229	-0.432200654409672
rh_rostralmiddlefrontal_volume	2147.94246031746	441.722369941446	2069.14484126984	427.281878791046	-51.8114992914649	0.	0.	-0.180864637136773	-0.198245750073729	-0.163483524199817
rh_superiorfrontal_volume	15398.8091269841	2001.43525805245	14681.1142857143	1915.95598402096	-44.8280591999958	0.	0.	-0.363722298517981	-0.377932647956249	-0.349511949079714
rh_superiorparietal_volume	21051.8305555556	2539.526347907	20345.630952381	2442.8933080436	-51.4475652499045	0.	0.	-0.28140520910103	-0.293952980937683	-0.268857437264377
rh_superiortemporal_volume	13643.0611111111	1721.40404815901	12845.6194444444	1674.96309191824	-53.6356120854157	0.	0.	-0.46879175300899	-0.487611169394762	-0.449972336623218
rh_supramarginal_volume	11066.6797619048	1333.94274850138	10537.8706349206	1316.21070653163	-49.3897209539094	0.	0.	-0.398830837877907	-0.413977116319029	-0.383684559436786
rh_frontalpole_volume	10394.896031746	1483.50139352186	9876.84206349206	1451.42432312427	-6.1885607258541	6.0716018028106850241684997138104026848104410873929737135767937e-10	1.2628931749846224850270479404726e-7	-0.352392336748666	-0.36680761476649	-0.337977058730841
rh_temporalpole_volume	1029.6623015873	178.04783628067	1011.0746031746	170.405801972854	1.20815167367429	0.22698892652375207701354042910679709166288375854492187500000000	47.213696716940432018816409254214	-0.106575292529956	-0.140432336732323	-0.0727182483275889
rh_transversetemporal_volume	2183.62936507937	367.312233699615	2191.65595238095	345.104639021331	-36.215533821974	3.4675080452232816885335098669580229276220281694795366744316126e-287	7.2124167340644259121497005232727e-285	0.0224943212801486	-0.0140112227637371	0.0589998653240342
rh_insula_volume	920.112301587302	174.422041378715	862.876587301587	167.969593340223	-24.3265913129671	1.0258232994112639394405428303742496658662597978744192611248880e-130	2.1337124627754289940363290871784e-128	-0.333280553612384	-0.351816060074538	-0.31474504715023
rh_bankssts_area	6801.02301587302	817.165750931757	6582.725	793.183454333897	-28.2837202706929	5.4807189587533292971180950484199845518962666867682187362820755e-176	1.1399895434206924938005637700714e-173	-0.270764395431594	-0.29298112993714	-0.248547660926048
rh_caudalanteriorcingulate_area	945.85119047619	134.589466203832	916.626984126984	131.801906295049	-27.0845775851587	1.4961783486775315915470671885614379487473294398145451801573755e-161	3.1120509652492657104178997522078e-159	-0.219102967966786	-0.234470877508266	-0.203735058425305
rh_caudalmiddlefrontal_area	788.067063492064	165.069419715574	762.860714285714	159.159703066062	-13.3910711410131	6.8190164524204630418610286115663521342222889489946933593897443e-41	1.4183554221034563127070939512058e-38	-0.154261419861167	-0.165493394952928	-0.143029444769406
rh_cuneus_area	2116.36587301587	378.282593821131	2085.24087301587	365.739509705932	-13.2126141696506	7.4201949048142961675920607275332491144352123538645710879019400e-40	1.5434005402013736028591486313269e-37	-0.0831938462902735	-0.0953943705470813	-0.0709933220334657
rh_entorhinal_area	1594.48333333333	213.837261659416	1565.1126984127	201.426597237044	-11.3317915392717	9.1317560534392250274248555621808119097617010688374139970883020e-30	1.8994052591153588057043699569336e-27	-0.140640549737365	-0.161611169186974	-0.119669930287756
rh_fusiform_area	346.621428571429	74.7709506073512	336.542857142857	71.8520196780137	-38.3722103741722	0.	0.	-0.137209106234264	-0.161058167595926	-0.113360044872602
rh_inferiorparietal_area	3129.52658730159	398.338769635171	3019.89126984127	388.136424680204	-39.8234534837621	0.	0.	-0.278118886256315	-0.292600133146474	-0.263637639366156
rh_inferiortemporal_area	5472.43888888889	724.944568547698	5301.93174603175	711.118050818155	-41.5437048609021	0.	0.	-0.236983903815043	-0.248812847709879	-0.225154959920206
rh_isthmuscingulate_area	3073.8496031746	431.96952864742	2946.85396825397	422.399922379829	-25.3736446946993	4.9288763542465585015059026048301568661015738422729414714131262e-142	1.0252062816832841683132277418047e-139	-0.296725058887862	-0.311032318266345	-0.282417799509378
rh_lateraloccipital_area	971.474603174603	161.26586922673	938.059920634921	155.772189337551	-32.4340919188666	9.0797566383992521146736312180212538523317729273834221660444595e-231	1.8885893807870444398521152933484e-228	-0.210095310277447	-0.22650597869709	-0.193684641857805
rh_lateralorbitofrontal_area	4699.76428571429	575.280302766381	4579.88531746032	562.590475933652	-22.2062995316527	2.9853607751288995511925901537908025816957020608620842800614026e-109	6.2095504122681110664805875198849e-107	-0.210227213143944	-0.223073743459159	-0.19738068282873
rh_lingual_area	2516.77619047619	312.255419983421	2435.90277777778	302.841833854074	-35.2420330621585	4.5442547154365273425907125120459934034163999461875104437546979e-272	9.4520498081079768725886820250557e-270	-0.262643324852827	-0.286226698317204	-0.239059951388451
rh_medialorbitofrontal_area	3108.53452380952	389.542497403324	3004.86865079365	376.478012816084	-21.0299785487221	3.4880799914673154312246403894963513288695416512467668347343126e-98	7.2552063822520160969472520101524e-96	-0.269638639407363	-0.284908228987393	-0.254369049827333
rh_middletemporal_area	1848.79285714286	206.550396380904	1805.84246031746	207.171143440328	-44.7532298955197	0.	0.	-0.20762592122685	-0.227188491225911	-0.188063351227788
rh_parahippocampal_area	3324.08174603175	411.594071505432	3206.26031746032	405.021748312963	-28.6550278132375	1.3877348341153136528531068030224713860105487829928810940673798e-180	2.8864884549598523979344621502867e-178	-0.28821253815545	-0.301097332577748	-0.275327743733153
rh_paracentral_area	659.842857142857	94.6756477331494	632.973015873016	91.6318344170525	-14.3020832437757	2.1235617055929429123268206922223172779322528255702773501579895e-46	4.4170083476333212576397870398224e-44	-0.287880942460907	-0.307980253964908	-0.267781630956907
rh_parsopercularis_area	1558.76785714286	236.396400389015	1530.74087301587	226.423752457394	-23.9998746010884	2.7891803201119353341005610142756379282558099976272108257526124e-127	5.8014950658328254949291669096933e-125	-0.120517961720522	-0.137097644447183	-0.103938278993862
rh_parsorbitalis_area	1402.26547619048	231.936904840703	1370.69126984127	225.593047384357	-24.0608910777659	6.4208668913934905947451633122285085187169182684450441647448461e-128	1.3355403134098460437069939689435e-125	-0.137395258578223	-0.148671261942637	-0.126119255213809
rh_parstriangularis_area	780.04246031746	103.908207683303	758.305952380952	103.226232449827	-20.7683592612412	8.3667756358411897171170604374051676380991427848991007359595711e-96	1.7402893322549674611603485709803e-93	-0.209855664941436	-0.227141527884617	-0.192569801998254
rh_pericalcarine_area	1476.78571428571	241.892919105754	1446.00198412698	236.050449279457	-36.3815477068319	8.3358296099772766063174076014156058882441999490598197053969700e-290	1.7338525588752735341140207810944e-287	-0.128429362812177	-0.140602375178097	-0.116256350446256
rh_postcentral_area	1582.45436507937	238.13849236327	1510.13055555556	230.978105652202	-22.3671244475405	8.2271919969584054963031659494851117623485011271054589171654135e-111	1.7112559353673483432310585174929e-108	-0.307581519367398	-0.32454315475583	-0.290619883978965
rh_posteriorcingulate_area	4091.06785714286	488.177043176843	4017.21746031746	470.827746953394	-29.4945850986008	3.3781675490852849991147792249669144972190361033843886190992802e-191	7.0265885020973927981587407879312e-189	-0.153193661340258	-0.166699336145447	-0.13968798653507
rh_precentral_area	1216.95714285714	190.215720679391	1181.86785714286	187.381864328354	-22.9349463496767	2.0826548879060786999272943936846668124528756715478904324151587e-116	4.3319221668446436958487723388641e-114	-0.185651330951275	-0.198097006727684	-0.173205655174865
rh_precuneus_area	4918.25714285714	554.538887793454	4813.8630952381	534.448665309099	-32.7150103395262	9.5542737685175570839581636337985494717703715253620161043303596e-235	1.9872889438516518734632980358301e-232	-0.191016786682016	-0.207492799290359	-0.174540774073673
rh_rostralanteriorcingulate_area	4074.21428571429	512.165207521789	3962.49166666667	498.676105112967	-19.6926812530668	2.4914625285953952122146099409230621182382457718668149247511276e-86	5.1822420594784220414063886771200e-84	-0.220383057091333	-0.233748823007838	-0.207017291174828
rh_rostralmiddlefrontal_area	703.909523809524	146.010486187766	677.897619047619	143.504824348313	-35.320059429942	2.8903826846220064385241754260668770259802531016801787140751844e-273	6.0119959840137733921302848862191e-271	-0.17957115924443	-0.197591263587256	-0.161551054901604
rh_superiorfrontal_area	5931.35	758.518849140732	5784.39246031746	747.941948243535	-44.3528829067717	0.	0.	-0.194857525835768	-0.20577524819601	-0.183939803475526
rh_superiorparietal_area	6979.2619047619	851.158388479967	6806.58650793651	829.530453796491	-27.2972874677027	4.5680547639354107657305802318516800420544838565935083597157429e-164	9.5015539089856543927196068822515e-162	-0.204236514455544	-0.213357594773235	-0.195115434137852
rh_superiortemporal_area	5570.58888888889	639.891876314986	5441.90238095238	616.504614461987	-41.0332986599517	0.	0.	-0.203882709965985	-0.218676528600592	-0.189088891331379
rh_supramarginal_area	3562.88134920635	382.353317441137	3477.375	374.822724605786	-34.831340762499	8.1608929191352326667213306186781831499720581091234725744537252e-266	1.6974657271801283946780367686851e-263	-0.225281069067746	-0.23617995824035	-0.214382179895142
rh_frontalpole_area	3766.49920634921	527.497812355523	3663.39087301587	514.599206940001	-8.29612092971536	1.0756603869717084935846950291016440588201921372104100105282498e-16	2.2373736049011536666561656605314e-14	-0.197154480678997	-0.208358366123418	-0.185950595234576
rh_temporalpole_area	285.215079365079	44.6666690578751	279.78253968254	42.9535363495594	-4.84180589346558	1.2866441781286895574659386379257064447756420122459530830383301e-6	0.00026762198905076742795291523668855	-0.123857152864702	-0.153237551835495	-0.0944767538939094
rh_transversetemporal_area	421.336111111111	58.5815403463284	416.551984126984	57.0740003896356	-18.7069668779631	4.3440521397664665778457746654842148768196908321855822596008148e-78	9.0356284507142504819192113042072e-76	-0.0826994210825986	-0.116241411937951	-0.0491574302272457
rh_insula_area	341.536507936508	58.3347264513239	331.975	56.6829611834735	-21.3398869108024	4.8411602867332451729451755233349807116555204750500528149221474e-101	1.0069613396405149959725965088537e-98	-0.165933758737758	-0.183442418257708	-0.148425099217809
rh_WhiteSurfArea_area	2309.62420634921	287.009849795922	2231.98968253968	274.139402424732	-65.9112998635894	0.	0.	-0.276082949724079	-0.301924692551502	-0.250241206896655
