# Supplementary material for: Cross‐Sectional Brain Age Assessments Are Limited in Predicting Future Brain Change
Source: Hum Brain Mapp. 2025 Apr 16;46(6):e70203. doi: 10.1002/hbm.70203 (PMC12000824; doi:10.1002/hbm.70203)
Supplement: Supplementary file 2 — Data S2. Supporting Information. [file HBM-46-e70203-s001.zip › dMRI_feature_TP_diff.csv]

Metric	Mean TP1	SD TP1	Mean TP2	SD TP1	T	p	adjusted p	Cohens's d	Lower 95% CI	Upper 95% CI
v_intra_ATRL	0.498262775793651	0.0259869108123495	0.495441467857143	0.0272154084299262	-14.6059604904244	2.5732989329427638494639850330473117733637756789603525320216029e-48	4.6164982856993183459383891492869e-45	-0.105233008730635	-0.119396601665013	-0.0910694157962574
v_intra_ATRR	0.494587969444444	0.0249387579933077	0.496194028174603	0.0258484213251637	6.97484749310254	3.0620279578966906810149941666508515650951816056135612598154694e-12	5.4932781564666630817408995349716e-9	0.0630605865542557	0.0453184032937872	0.0808027698147242
v_intra_CSTL	0.607554463888889	0.0227419513684805	0.602744151190476	0.0236361399865341	-24.4505391094874	4.9663814852807029517396266897128287420959017402265105963950448e-132	8.9096883845935810954208902813448e-129	-0.206625416110898	-0.223368459741319	-0.189882372480477
v_intra_CSTR	0.592650263095238	0.0224859675578113	0.592585707936508	0.0231354317727946	-0.339241792265339	0.73442758825404885758558748420909978449344635009765625000000000	1317.5630933277636505085439466711	-0.00282377632345205	-0.0191420521138638	0.0134944994669597
v_intra_CGL	0.498129905555556	0.0335336100139234	0.494210617063492	0.0346494329932548	-19.8060644546698	2.6392527219298054069572586222208045226440286410285315378287011e-87	4.7348193831420709000813219682641e-84	-0.114251453277516	-0.125597083798327	-0.102905822756706
v_intra_CGR	0.491682772619048	0.0321489103478558	0.493314970238095	0.0329487813401139	6.42556159646341	1.3138354965881478729774301883806431057166719256201758980751038e-10	2.3570208808791372841215097579549e-7	0.0500511234473238	0.0347709922729802	0.0653312546216674
v_intra_FMAJ	0.516175621825397	0.030689184721553	0.512489912301587	0.0313598665635733	-18.4113059892116	1.0662021726336466814098416460231035045107668605346648299753897e-75	1.9127666977047621464492559129654e-72	-0.118541923833269	-0.131208527427464	-0.105875320239073
v_intra_FMIN	0.478981108730159	0.039665619690713	0.484009368650794	0.0412131599917932	15.9688776311691	2.1054034240356804120538232816224357553660269143972235479307037e-57	3.7770937427200106592245589672306e-54	0.123765962076894	0.108513636225967	0.139018287927821
v_intra_IFOFL	0.457995551190476	0.0307653703058509	0.456396357539683	0.0319233271888476	-8.00537807535345	1.1910018350154982485023377734896874645016142356401811497335075e-15	2.1366572920178038578131939656405e-12	-0.0506875254200211	-0.0631083510371752	-0.0382666998028669
v_intra_IFOFR	0.462124856746032	0.0311072544037498	0.462538396428571	0.0319668444699381	1.97317177489653	0.048475995042614843100192700831030379049479961395263671875000000	86.965935106451028521745705290869	0.0130701947850938	8.38130730476117e-05	0.0260565764971401
v_intra_ILFL	0.437601871031746	0.0304342111554262	0.433314736507937	0.0314874078377409	-21.5967494169925	1.9270784544927100696967213305454028195160379393547091548688685e-103	3.4571787473599218650359180669985e-100	-0.137714098888123	-0.150274163493088	-0.125154034283158
v_intra_ILFR	0.426992597222222	0.0302119562325095	0.426127402777778	0.0310178499470019	-3.97564737690573	7.0188061172146313853800747573075113905360922217369079589843750e-5	0.12591738174283048705371854114610	-0.0281860068188129	-0.0420875936528582	-0.0142844199847677
v_intra_SLFL	0.517795582539682	0.0308545213050182	0.51287149047619	0.032262423162446	-30.2848654414901	1.8140093146260065615983053778207206745548714263446412460274671e-201	3.2543327104390557715073598478104e-198	-0.153730213471116	-0.163740278855051	-0.143720148087181
v_intra_SLFR	0.514285310714286	0.0299781207702572	0.511892878571429	0.0311242072944924	-14.5635693950618	4.7890530387381189292912426188802346543164203181252757071137730e-48	8.5915611514961853591484892582711e-45	-0.0775627293142299	-0.0880193149218967	-0.067106143706563
v_intra_UFL	0.39703019047619	0.0320935796858412	0.396498791666667	0.0326754331292373	-1.69848014441946	0.089417177079778253911968022293876856565475463867187500000000000	160.41441568112218751807063199522	-0.0163984418855274	-0.0353272716772149	0.00253038790616005
v_intra_UFR	0.375305692857143	0.0313072620047542	0.378049526587302	0.0324818976381301	8.61321010675161	7.1042721304783947281815725789689672416524869464336290614259184e-18	1.2745064202078240142357741206670e-14	0.0858103732192815	0.0662433300169818	0.105377416421581
v_intra_SLFTL	0.461586806349206	0.0329171575718796	0.452649125793651	0.033677665343514	-28.5166110334848	7.2912511629120138285241516877049116681536421177243504462144021e-179	1.3080504586264152808372328127743e-175	-0.268123409608925	-0.286884480731757	-0.249362338486094
v_intra_SLTFR	0.494996725	0.0355471925864736	0.485471109126984	0.037195602900288	-32.3603000189198	9.9382042655018200894086801269239886010971578192650473656715437e-230	1.7829138452310265240399172147702e-226	-0.260330719398521	-0.276366926766192	-0.244294512030851
v_intra_Middlecerebellarpeduncle	0.669327776190476	0.0277778468945305	0.661468224603175	0.0289909910479102	-20.4858068970636	2.8816962035974307597090604028757893885794463776340590974637355e-93	5.1697629892537907829180543627592e-90	-0.276409946552994	-0.303362120633119	-0.24945777247287
v_intra_Pontine	0.578005950396825	0.0428118946692739	0.577849818253968	0.0431224452560032	-0.258185031863535	0.79626410925686752495522569006425328552722930908203125000000000	1428.4978120068203397696748879753	-0.00363358798335885	-0.0312240200342388	0.0239568440675211
v_intra_GenuCC	0.54626238452381	0.0487971296724032	0.545893866269841	0.0501289854547495	-1.23130056625412	0.21821047019338266070853649125638185068964958190917968750000000	391.46958352692849331111446531395	-0.00742171510455259	-0.0192384820619122	0.00439505185280706
v_intra_BodyCC	0.560437593650794	0.0402317799443552	0.556699048809524	0.0420257208733481	-19.0956508655785	2.7441619692144721163185409806055682203426622237514460247735257e-81	4.9230265727707629766754625192064e-78	-0.0893927281255858	-0.0985884551066394	-0.0801970011445321
v_intra_SpleniumCC	0.629552946825397	0.036999423124527	0.626149445634921	0.0389014609730465	-13.3658855801262	9.5689339069122253325691870411598111961956047399510695980793336e-41	1.7166667429000532246629121551841e-37	-0.0887122862940016	-0.101749694381547	-0.0756748782064559
v_intra_Fornix	0.222505029761905	0.0498044821001115	0.211094613888889	0.048091892729802	-41.6232254133631	0.	0.	-0.231335346703609	-0.242375948806995	-0.220294744600223
v_intra_CorticospinaltractR	0.617808053571429	0.05607518757601	0.622613647619048	0.055925921159306	7.05152623030624	1.7696585851770437376446954209053782393346043733117767260409892e-12	3.1747675018076164653345835851042e-9	0.0858125893145588	0.0619114620336202	0.109713716595497
v_intra_CorticospinaltractL	0.616991317063492	0.0583117666606902	0.620312286111111	0.0580079216922129	4.92197103173846	8.5676898392434813446293757552285619283338746754452586174011230e-7	0.0015370435571602805532265100104880	0.0570986184178754	0.0343375478831689	0.079859688952582
v_intra_MediallemniscusR	0.529291820238095	0.0297457154464208	0.528923161507937	0.0317405154173966	-0.753120908033694	0.45137726144588052878958706060075201094150543212890625000000000	809.77080703390966864851918671775	-0.0119583046268357	-0.0430878569686101	0.0191712477149387
v_intra_MediallemniscusL	0.538703928174603	0.0312047179207138	0.535297362698413	0.0326821755764497	-6.65633538940601	2.8073922798388573805794060755874972778317610888620947662275285e-11	5.0364617500309101407594544996040e-8	-0.106495628601439	-0.137949703522667	-0.0750415536802096
v_intra_InferiorcerebellarpeduncleR	0.557766858730159	0.0265466840992772	0.556484960714286	0.028784202584453	-2.77589490670151	0.0055049999593292982952297265342167520429939031600952148437500000	9.8759699270367611416421294023849	-0.0461571299664637	-0.0787722825911551	-0.0135419773417724
v_intra_InferiorcerebellarpeduncleL	0.553229142063492	0.0270552287961357	0.549250069444444	0.0290893218263256	-8.74664881623377	2.1978235983060148863679688880023750687333239129143611090277943e-18	3.9428955353609907061441361850763e-15	-0.141273228520125	-0.17309517992884	-0.109451277111411
v_intra_SuperiorcerebellarpeduncleR	0.586792738888889	0.0314990007960528	0.592135561904762	0.0318567653590795	15.9084747831265	5.5345428976145829773358765864517037147059144037641357129629805e-57	9.9289699583205618613405625960944e-54	0.168625696274823	0.147698397821533	0.189552994728113
v_intra_SuperiorcerebellarpeduncleL	0.590562901190476	0.0285414780361572	0.593860955555556	0.0291967235519183	9.7399505544101	2.0365342656308324323201314184776630613285827904800663595553901e-22	3.6535424725417133835823157647489e-19	0.114164114055845	0.0911106705883028	0.137217557523388
v_intra_CerebralpeduncleR	0.641439373015873	0.0317323630165902	0.652090994047619	0.0318429941748732	22.7954430066552	5.0881153303721759728810701476473983199612591832328347480042038e-115	9.1280789026876836953486398448794e-112	0.335083251116034	0.305467827087252	0.364698675144817
v_intra_CerebralpeduncleL	0.680782133333333	0.0305819002758562	0.678746292460317	0.0308470138070062	-4.60394666899331	4.1455866571536449435701233989792768852566950954496860504150391e-6	0.0074371824629336390287648013777688	-0.0662787113341229	-0.0945322366397158	-0.0380251860285301
v_intra_AnteriorlimbofinternalcapsuleR	0.568351878968254	0.0315636260335014	0.569475225396825	0.0317228672065542	2.78480531480506	0.0053559870614430220986390551729527942370623350143432617187500000	9.6086407882287816449584649802773	0.0354993677927186	0.0105008067730468	0.0604979288123903
v_intra_AnteriorlimbofinternalcapsuleL	0.575544044444444	0.0330027768121417	0.572458343253968	0.0339030810032325	-6.97691956120863	3.0172233947011778154370763376791495066937820457297902976279147e-12	5.4128987700939130008941149497964e-9	-0.092172566511881	-0.118126959265754	-0.0662181737580083
v_intra_.PosteriorlimbofinternalcapsuleR	0.659177912301587	0.0237754894366991	0.662509382539683	0.0240593081002612	12.1894628409276	3.5374536604078359891435005926477975053106356585097645537286314e-34	6.3461918667716577645234400632101e-31	0.139263303523704	0.116757205492011	0.161769401555398
v_intra_PosteriorlimbofinternalcapsuleL	0.685418828968254	0.0246055456912362	0.682673747222222	0.0252731917031589	-10.6476260014438	1.7886844139235877501042012851534125826979584096792786265433859e-26	3.2088998385789164236869371055652e-23	-0.109933506425194	-0.130235465408124	-0.0896315474422632
v_intra_RetrolenticularpartofinternalcapsuleR	0.510268428174603	0.0330991112766625	0.51238814047619	0.033804462133803	6.34577252427422	2.2131204442095606532414641977177987078317933367088699014857411e-10	3.9703380769119518119151867707057e-7	0.0633136248925858	0.0437342003886038	0.0828930493965679
v_intra_RetrolenticularpartofinternalcapsuleL	0.528357338888889	0.0316040911747949	0.525214125396825	0.0330110356809267	-10.243887105691	1.2606730345993554220390013519812939890367754840822304123467931e-24	2.2616474240712436271379684254544e-21	-0.096906595982278	-0.115495689859137	-0.0783175021054189
v_intra_AnteriorcoronaradiataR	0.490681340873016	0.0400986761718945	0.489964629761905	0.0420571605639856	-2.80732446374391	0.0049954897284573331756041270068635640200227499008178710937500000	8.9619085728524557170338038503132	-0.0172475744571757	-0.0292929451814752	-0.00520220373287616
v_intra_AnteriorcoronaradiataL	0.492877832936508	0.0430501859680392	0.492272724603175	0.0444164365615487	-2.04861052561954	0.040500214580284660259579254670825321227312088012695312500000000	72.657384957030680505685182879461	-0.013779145603297	-0.0269658402256247	-0.000592450980969347
v_intra_SuperiorcoronaradiataR	0.586688196428571	0.032284835021753	0.586051126190476	0.033640303517853	-3.08229667357784	0.0020541000503632531742903566396307724062353372573852539062500000	3.6850554903516761946768998114976	-0.0191654965801464	-0.0313564580391749	-0.00697453512111786
v_intra_SuperiorcoronaradiataL	0.588543960714286	0.0341854047740109	0.584084832539683	0.0357519893177872	-22.5170206527336	2.8275068072798442907932889157817105858661196013083821941581676e-112	5.0725472122600406576831603149124e-109	-0.12595603658157	-0.136965755169319	-0.114946317993821
v_intra_PosteriorcoronaradiataR	0.473489767460317	0.0419284673723334	0.470551065873016	0.0442942841043539	-12.2999903850847	9.0584921267025707209310612471475242221553497428347813221246852e-35	1.6250934875304411873350323877383e-31	-0.0668511988407762	-0.0775181806230044	-0.056184217058548
v_intra_PosteriorcoronaradiataL	0.483837069444444	0.0408745109306049	0.478254853174603	0.0429928700680501	-25.6054967812615	1.3249872451317952150950480162997701142798682927735586376854105e-144	2.3770271177664406158805161412418e-141	-0.130644133788907	-0.140689237162932	-0.120599030414881
v_intra_PosteriorthalamicradiationR	0.485031500396825	0.0393345442729211	0.48387753531746	0.0392332580031664	-4.11826338139502	3.8173825756529067949277683746700517986027989536523818969726562e-5	0.068483843407213147901004164641581	-0.0293742751672836	-0.0433604561953786	-0.0153880941391887
v_intra_PosteriorthalamicradiationL	0.484127067063492	0.0396574832519161	0.480979398015873	0.0404763720884487	-11.7677799337173	5.7210295281097296738909095620262816990086783677938825437107092e-32	1.0263526973428855034960291754275e-28	-0.0784181440444406	-0.0915021630049142	-0.065334125083967
v_intra_SagittalstratumR	0.45272654047619	0.0387350622792328	0.45063358452381	0.0395909200045199	-7.32246422953269	2.4345822509230120902221356939742439863235204389191324025887297e-13	4.3676405581558836898585114349898e-10	-0.0533502170769178	-0.0676437718508792	-0.0390566623029563
v_intra_SagittalstratumL	0.45406018968254	0.0377487325471987	0.446086456349206	0.0389115881978298	-23.1106153736051	3.6212615972003546131726537673716222232097973401494185145346175e-118	6.4965433053774361760317408586647e-115	-0.207582149203677	-0.225379679365334	-0.18978461904202
v_intra_ExternalcapsuleR	0.39173083452381	0.0285639384211879	0.394387350793651	0.0290846057400943	7.80449781204663	5.9738942770943489353723938488924829824211048395765644158927898e-15	1.0717166333107261990058074564913e-11	0.0921234362865423	0.0689336311084853	0.115313241464599
v_intra_ExternalcapsuleL	0.372465134920635	0.0297061038659273	0.367404898809524	0.0302686521128599	-13.3862865566698	7.2727027473984214064176441312946084945583398457266904282656959e-41	1.3047228728832768003113253571543e-37	-0.168678789902975	-0.193557063562834	-0.143800516243115
v_intra_CingulumcingulategyrusR	0.512299244047619	0.0361097906175623	0.515432327380952	0.0366422802092944	8.82704816026623	1.0747453029755567797574668615813419642763693313437388561493169e-18	1.9280930735381488628848955496769e-15	0.0860942586583211	0.0669378352160875	0.105250682100555
v_intra_CingulumcingulategyrusL	0.5308308	0.0376070382768229	0.528939293253968	0.0392179716328693	-5.45896828610167	4.7890928543731438093517877767693602386600559839280322194099426e-8	8.5916325807454199939771072715242e-5	-0.0490410943844569	-0.0666634105694665	-0.0314187781994473
v_intra_CingulumhippocampusR	0.32515130515873	0.0417617103499682	0.313795263095238	0.0448521489338863	-15.4526813094106	7.2369251447156323887611894841891318960006035956457024097574428e-54	1.2983043709619844505437573934635e-50	-0.261467060997391	-0.295200780938431	-0.227733341056352
v_intra_CingulumhippocampusL	0.298873009920635	0.0462499662530086	0.280682157539683	0.0468827423220925	-20.990312051597	8.0416140688955857352317346159575337873684103981182604232512112e-98	1.4426655639598680809005731901028e-94	-0.390611379894057	-0.428459369290328	-0.352763390497786
v_intra_Fornix_StriaterminalisR	0.481517780555556	0.0318946029159137	0.484314552380952	0.0330571125827122	6.14034238519098	8.2343802509861863675851610539229048779663600043932092376053333e-10	1.4772478170269218343447778930738e-6	0.0860208879397902	0.0585061302147602	0.11353564566482
v_intra_Fornix_StriaterminalisL	0.498058390079365	0.03500629973431	0.489613640873016	0.0357212681473263	-17.0903976161178	1.7497671325816952434305634670431057552910499936448292183597352e-65	3.1390822358515612667144308598753e-62	-0.238709517293681	-0.266479159355107	-0.210939875232256
v_intra_SuperiorlongitudinalfasciculusR	0.578561409126984	0.0340370597333358	0.576578067460317	0.0350469210029785	-9.44932148418458	3.4103414240262663774700371988647144768033122919273588573903927e-21	6.1181525147031218811812467347633e-18	-0.0571600549454729	-0.0690286388901583	-0.0452914710007875
v_intra_SuperiorlongitudinalfasciculusL	0.589395736507937	0.0339311270392372	0.585381903968254	0.035325357349638	-19.6362431678362	7.5802781491696636508416271392144674576372322090229994013203310e-86	1.3599018999610376589609879087751e-82	-0.114860445502042	-0.126365594568828	-0.103355296435256
v_intra_SuperiorfrontooccipitalfasciculusR	0.622144266666667	0.0332080622659682	0.624312709126984	0.0344283394415498	4.43536588903712	9.1916039172320225796464915335448608857404906302690505981445312e-6	0.016489737427514248507885805811179	0.0640516919293822	0.0357117748108884	0.0923916090478759
v_intra_SuperiorfrontooccipitalfasciculusL	0.583787099206349	0.0544294202501792	0.576707896428571	0.0564432876802934	-7.80198819450632	6.0939349278861090576919997683182468998667807510982719065850688e-15	1.0932519260627679649499447584363e-11	-0.127595821238968	-0.159787535805269	-0.0954041066726669
v_intra_UncinatefasciculusR	0.391587974603175	0.0439481939545953	0.389848261507936	0.045405892623626	-2.87574820164537	0.0040307111025164391038266842315351823344826698303222656250000000	7.2310957179144917522650715113741	-0.0389000468269794	-0.0654287455250301	-0.0123713481289286
v_intra_UncinatefasciculusL	0.337166165079365	0.0503824202752045	0.332411995634921	0.0522449042935015	-6.05409613094515	1.4120826997889127931776528986226003359316649721222347579896450e-9	2.5332763634213095509607093001289e-6	-0.0925609739242051	-0.122598162168503	-0.0625237856799068
v_intra_TapetumR	0.432784652380952	0.071068229208567	0.424839975793651	0.0757066492010675	-15.9169886427805	4.8307383555175542707572722104708270137540760455788758296083697e-57	8.6663446097984923617385463455847e-54	-0.106438664910496	-0.119585390904227	-0.0932919389167645
v_intra_TapetumL	0.463972029761905	0.0686600858503113	0.458525648015873	0.0723308821446062	-10.471963567452	1.1620714144012125533905476027175682344761315922693178920176472e-25	2.0847561174357753207826423992753e-22	-0.0765170980801235	-0.0908626600475697	-0.0621715361126774
v_intra_Mean	0.499141876190476	0.0273128272690341	0.496980757936508	0.0283840256638519	-15.3084138036984	6.7182439891607015583325717409627903232889205858160773536942986e-53	1.2052529716554298595648633703287e-49	-0.0767254307039132	-0.0865655371334042	-0.0668853242744222
v_intra_CINGL	3902796.26349206	1400348.41604428	3902796.26349206	1400348.41604428	-22.9357106519423	2.0463971230497995063154708756681145896208034687456907072564749e-116	3.6712364387513403143299547509486e-113	NA	NA	NA
v_intra_CINGR	0.355379874206349	0.0314265415847531	0.345811622222222	0.0325734069966794	-14.8105716313882	1.2517128828945861263093685646240219097980240227132642112550769e-49	2.2455729119128875105990072049355e-46	-0.298607356214959	-0.32469364525911	-0.272521067170809
v_extra_ATRL	0.390354799603175	0.0299915815848418	0.385924273809524	0.031673282955041	14.2466052983347	4.7060801910543173340890003514273179102328400394048534896524626e-46	8.4427078627514452973556666304606e-43	-0.142846167411806	-0.161850535617117	-0.123841799206494
v_extra_ATRR	0.407257438095238	0.024788889379251	0.410780875	0.0253195768143665	-7.54233084919255	4.6164471616598250553056369469768958813842615190869977936927171e-14	8.2819062080177261492183126828766e-11	0.140511744598696	0.121081118393588	0.159942370803803
v_extra_CSTL	0.409977979365079	0.0247245193643939	0.407735403968254	0.0254407403159274	24.6946995440115	1.2193239421022870804530912528872433857691986340437213960683034e-134	2.1874671521315030223328457076797e-131	-0.0893136177339579	-0.112574646155755	-0.0660525893121605
v_extra_CSTR	0.303795886904762	0.022801338467228	0.310345487698413	0.0233713998230277	-0.0944819786789933	0.92472629733188316247805005332338623702526092529296875000000000	1658.9589774133983934856217956622	0.283461347523092	0.260510655418285	0.306412039627899
v_extra_CGL	0.320165645238095	0.022457406382958	0.320141326587302	0.0228765097272421	10.9866909723159	4.4286633888306160951731653550373291629289708212008696407117424e-28	7.9450221195621252747406586469370e-25	-0.00107234915102413	-0.0233228507691226	0.0211781524670743
v_extra_CGR	0.412178017857143	0.031483096294959	0.415204113492063	0.0318578146414265	-11.8162422133328	3.2175762857603248907609230118858965803647785884464517415338407e-32	5.7723318566540228540250958833233e-29	0.0955160582123083	0.0784336056518442	0.112598510772772
v_extra_FMAJ	0.425620619444444	0.0321401567265273	0.42152808015873	0.0324295460926855	21.1372339063845	3.6166286689099234202755471310325476813442802116619707718183068e-99	6.4882318320244026159743315530724e-96	-0.126747166958784	-0.147860100161657	-0.105634233755911
v_extra_FMIN	0.387047828174603	0.0280615138038863	0.393054342857143	0.0278343622501982	-21.8440923941194	8.8465440825895778512466725937443144667212150081205620507421907e-106	1.5870700084165702665136530633177e-102	0.214892515953252	0.194732894166403	0.2350521377401
v_extra_IFOFL	0.435888586904762	0.0353759754439836	0.426872732936508	0.0369530522317154	11.6457121190347	2.4129761746290447858453441228224891976616992528038730531525990e-31	4.3288792572845063458065473563435e-28	-0.248636992947847	-0.271293588573701	-0.225980397321993
v_extra_IFOFR	0.461477538095238	0.0286579385525809	0.464391930555556	0.0296614506526252	-0.863097936200704	0.38808362256255318767372841648466419428586959838867187500000000	696.22201887722041868666877917349	0.0996412889888691	0.0828261280518992	0.116456449925839
v_extra_ILFL	0.450670936111111	0.0283825357993614	0.450452813888889	0.0287371013469836	26.8471649714672	9.1026181240897761439032354897923756545257417344922159460721530e-159	1.6330096914617058402162404468688e-155	-0.00763454491130359	-0.0249758526839157	0.00970676286130854
v_extra_ILFR	0.484598867857143	0.0290925060633363	0.491874452777778	0.0296537584207421	13.6926851312468	1.1228200589682497924255820665043296162062235935745090796353885e-42	2.0143391857890401276114942273088e-39	0.247495644558707	0.229148337111436	0.265842952005978
v_extra_SLFL	0.496484755555556	0.0298574246040324	0.500310473412698	0.0308857069831923	23.2733326894473	8.2586952228809795571233198149549143711481443551853452425611784e-120	1.4816099229848477325479235748029e-116	0.125642823020014	0.107583197055947	0.143702448984082
v_extra_SLFR	0.404565836507936	0.028794870874072	0.409494801190476	0.0298531520570695	5.41923596396297	5.9854275686023464713895287855893734274559392360970377922058105e-8	0.00010737857058072609569672814641347	0.167278725538194	0.153089730174164	0.181467720902224
v_extra_UFL	0.404549527380952	0.0282110167155016	0.405702553174603	0.0287053276049145	1.54919791882998	0.12133414962158557692806226668835734017193317413330078125000000	217.67346442112452500894370643891	0.0404746213642254	0.0258267348184517	0.0551225079099992
v_extra_UFR	0.539309139285714	0.0323999294063608	0.53991821031746	0.0327725938462837	-5.07143547712186	3.9482613264486147593813414671815031908863602438941597938537598e-7	0.00070831808196488148783301265921236	0.0186880104438083	-0.00496283108112097	0.0423388519687375
v_extra_SLFTL	0.559316072619048	0.0325854418904333	0.557283820634921	0.0334995108631371	29.442941212725	1.5501911544928263438562458591342248462884756038476482540506562e-190	2.7810429311601304608781050712868e-187	-0.0614465779155165	-0.0852220307791353	-0.0376711250518976
v_extra_SLTFR	0.472547230555556	0.0337783862251794	0.484259788492063	0.0342031755338528	36.2052061408372	5.0414317965697466679413690384750369261349084670745562239902357e-287	9.0443286430461255222868160550242e-284	0.34450918927225	0.320899491314877	0.368118887229624
v_extra_Middlecerebellarpeduncle	0.426408143650794	0.0357018478792242	0.441495316269841	0.0386848072368923	29.9448975573699	5.1271812795256669775319867514119984524674215301630265040841556e-197	9.1981632154690465576923842320331e-194	0.401819802294621	0.379200912947911	0.42443869164133
v_extra_Pontine	0.251143072222222	0.0329020216907679	0.266812025396825	0.0318512401687651	4.03791323978188	5.3928789910521957235486206760910476987191941589117050170898438e-5	0.096748249099476391280462254929073	0.483635027352487	0.450172056173972	0.517097998531003
v_extra_GenuCC	0.291337728174603	0.0383080579891888	0.294200982539683	0.0390520962828762	-8.14922650138478	3.6625937851764183186468268896196348078188849222390499615897852e-16	6.5706932506064944636524074399776e-13	0.0740112594876525	0.0380291042447362	0.109993414730569
v_extra_BodyCC	0.339313984920635	0.0384275724146682	0.33592489484127	0.0400303873553508	-18.5684323348884	5.7867947744565121521218279976575939098644253484886217106213000e-77	1.0381509825374982800906559427798e-73	-0.0861555028328353	-0.106920099505982	-0.0653909061596885
v_extra_SpleniumCC	0.283095218650794	0.0297720528041133	0.27785060515873	0.0303024256285835	4.93232020524996	8.1258564502597847785695869826660953094688011333346366882324219e-7	0.0014577786471766053892753839046903	-0.174488316059932	-0.193050296074489	-0.155926336045375
v_extra_Fornix	0.271345610714286	0.0332293608539833	0.273152807936508	0.0333608761071109	-34.9187016250498	3.8679547575436496712493721186922130398274452523247064428330326e-267	6.9391108350333075102213735809338e-264	0.054276861927267	0.0326877086580092	0.0758660151965248
v_extra_CorticospinaltractR	0.166468250396825	0.0686605942290313	0.150292350396825	0.0646095563687983	-6.27593701772808	3.4753485402288432470833287524691803532794764919344743248075247e-10	6.2347752811705447852674917819297e-7	-0.239152286348518	-0.252769601832517	-0.225534970864519
v_extra_CorticospinaltractL	0.25094961468254	0.0491519390407621	0.246091359920635	0.0464498798213114	-3.20730225089928	0.0013398614138099599561032571060081863834057003259658813476562500	2.4037113763750681612492432481787	-0.101429721431745	-0.133195041785294	-0.0696644010781951
v_extra_MediallemniscusR	0.236724042063492	0.0508480617680624	0.234247198015873	0.0480238291800106	2.56749339435004	0.010243674111587414143897944995842408388853073120117187500000000	18.377151356187820974152913322541	-0.0499893522088317	-0.0805639822378459	-0.0194147221798175
v_extra_MediallemniscusL	0.374851937301587	0.0376266269751888	0.376612354761905	0.0376992317288239	7.1019860342351	1.2297666084630096266036215073578417812313889889708207192597911e-12	2.2062012955826392701268969842000e-9	0.0467413021722712	0.0110320306379904	0.0824505737065519
v_extra_InferiorcerebellarpeduncleR	0.356522285714286	0.0391666707110883	0.361575060714286	0.037596065617811	9.7925942334899	1.2114695409878857560016400240894370055069863827838598271507400e-22	2.1733763565322670462669422032164e-19	0.131546738512592	0.0950777711906775	0.168015705834507
v_extra_InferiorcerebellarpeduncleL	0.345942822222222	0.0322648495708109	0.352422987698413	0.0349436194897482	11.6718417472074	1.7753756474980579835882428930377241347380781322859778314030167e-31	3.1850239116115160225573077501097e-28	0.192362616709258	0.153497831494405	0.23122740192411
v_extra_SuperiorcerebellarpeduncleR	0.341268961111111	0.0341893773315173	0.349123753571429	0.0357864546073847	-6.61053839669049	3.8292477764679277950833954552353191255753550592544343089684844e-11	6.8696705109834624643796114466922e-8	0.224307571393236	0.186161293963472	0.262453848822999
v_extra_SuperiorcerebellarpeduncleL	0.2373129	0.0297339004974173	0.234317963095238	0.0293241344750976	3.09914967216433	0.0019407694890625198230749148819995753001421689987182617187500000	3.4817404633781605625963972983072	-0.101409498136239	-0.131560930673371	-0.0712580655991058
v_extra_CerebralpeduncleR	0.248111308333333	0.02707726402003	0.249574737301587	0.0281038595414135	-18.4730044075803	3.4059030784199066394346657170418247350121484797747626504738928e-76	6.1101901226853125111457902963730e-73	0.0530003345594407	0.0194502757719163	0.0865503933469652
v_extra_CerebralpeduncleL	0.247435479365079	0.0390521672414736	0.234810882142857	0.0394898448077283	8.49012177115765	2.0642069577660830054146752780900936105472917667796872720487045e-17	3.7031872822323529117139274488936e-14	-0.321452569531816	-0.356436669144178	-0.286468469919454
v_extra_AnteriorlimbofinternalcapsuleR	0.199057179761905	0.0377475852930484	0.204370269047619	0.0367763784580066	-3.64308351879703	0.00026939138015518913037149584255303125246427953243255615234375000	0.48328813599840929988646354154014	0.142531351494914	0.109453022818529	0.175609680171299
v_extra_AnteriorlimbofinternalcapsuleL	0.352571163492063	0.035424239762683	0.350668356746032	0.0346639397270403	6.90320710372385	5.0841422825060996979290273824561314369718800776354328263550997e-12	9.1209512548159428580846751241263e-9	-0.0542778688969718	-0.0835076614993367	-0.0250480762946069
v_extra_.PosteriorlimbofinternalcapsuleR	0.34299306984127	0.0371779354230095	0.346807375396825	0.0375849794327924	-10.2821634507249	8.4802324308491062840486594602722729669020803928009352529314473e-25	1.5213536980943296673583295071728e-21	0.102027893243091	0.0729777856926264	0.131078000793555
v_extra_PosteriorlimbofinternalcapsuleL	0.254518617460317	0.0264318905174265	0.250442491666667	0.0273359578718084	14.4021152195051	5.0183800937977160473108022021147769279743986376895284677025720e-47	9.0029738882731025888755791505939e-44	-0.151484325542931	-0.180532105717752	-0.12243654536811
v_extra_RetrolenticularpartofinternalcapsuleR	0.224180943253968	0.0279791892939414	0.22963413968254	0.0293833477108217	-5.42489885874452	5.7987365324610483405639904707154497209842247684719040989875793e-8	0.00010402933339235120722971798904464	0.189668254230966	0.163619201838855	0.215717306623077
v_extra_RetrolenticularpartofinternalcapsuleL	0.404046631746032	0.0331720189725538	0.401705578571429	0.0331776576883685	11.7311703060574	8.8230265065926143615944790025938452972278927959190919322032527e-32	1.5828509552827150164700495330653e-28	-0.0705671292330726	-0.0961002112704008	-0.0450340471957444
v_extra_AnteriorcoronaradiataR	0.391693525793651	0.0321284774039277	0.396736248412698	0.0335838031784363	-6.8455979271942	7.6157101248594307329093279207969267516342704027465515537187457e-12	1.3662583963997818734839334289910e-8	0.153166967064965	0.127421039198628	0.178912894931303
v_extra_AnteriorcoronaradiataL	0.428824708730159	0.0360742659480912	0.426471972222222	0.0369925014633949	-4.28011980755519	1.8679273079306521211087263600880703506845748052000999450683594e-5	0.033510615904275899052690550899980	-0.0643134382828205	-0.0827504840879136	-0.0458763924777274
v_extra_SuperiorcoronaradiataR	0.422688676984127	0.0382993760303382	0.421111258730159	0.0389279058188234	-10.2897960380057	7.8342142944350757959645662918533089330801511705622883393107173e-25	1.4054580444216525977960431927585e-21	-0.0408290921364345	-0.0595379449077012	-0.0221202393651678
v_extra_SuperiorcoronaradiataL	0.32814095952381	0.0294367913894774	0.32533383968254	0.0297001593417921	8.62175691145203	6.5934559648887867155299452893660728879723471209761513633917929e-18	1.1828660001010483367660721849123e-14	-0.0949196228634795	-0.113044610121252	-0.0767946356057071
v_extra_PosteriorcoronaradiataR	0.327159770238095	0.0304888175082342	0.329363159920635	0.030932140082734	1.11463991311809	0.26500475929696959420667212725675199180841445922851562500000000	475.41853817876345200676979629861	0.0717061791912576	0.055380517399979	0.0880318409825362
v_extra_PosteriorcoronaradiataL	0.414452288492064	0.032872527296096	0.41476231547619	0.0331642252739771	14.2158186781865	7.3091625976444835883511211391413076830127629573496711158535753e-46	1.3112637700174203557501911323620e-42	0.00938757079041476	-0.00712370575120869	0.0258988473320382
v_extra_PosteriorthalamicradiationR	0.409790984920635	0.032374822023268	0.41347216984127	0.0322862922808898	13.1272167097543	2.2995401305561524320022026923367483189926768758490142336855594e-39	4.1253749942177374630119516300521e-36	0.113858322414775	0.0981058644952598	0.129610780334291
v_extra_PosteriorthalamicradiationL	0.402121696825397	0.0338280566509608	0.406357028174603	0.0331690531992365	18.9088089898407	9.6511966010860827827465076666737908236467727117508611187950501e-80	1.7314246702348432512247234754013e-76	0.126334664749137	0.10739255580077	0.145276773697505
v_extra_SagittalstratumR	0.405578922222222	0.0340411074664118	0.411864267063492	0.0325889519463453	13.9457691912885	3.3382945783736965078080870765230797518780043723862702462331260e-44	5.9889004736024115350077082152824e-41	0.187992815375784	0.168330568353584	0.207655062397985
v_extra_SagittalstratumL	0.450692776587302	0.035718837762193	0.455995141269841	0.0370044535741396	25.8297823499645	4.1056650418136196232825979519665751279185607991786128937359044e-147	7.3655630850136336041689807258280e-144	0.145514576800844	0.124950776381635	0.166078377220052
v_extra_ExternalcapsuleR	0.460446749603175	0.0364981803855988	0.472617086111111	0.0371719147835645	-7.61016071817651	2.7375528962163182354277931350057659927991647250133944169192546e-14	4.9111698958120749143574608842003e-11	0.330280746533665	0.304538464817217	0.356023028250113
v_extra_ExternalcapsuleL	0.547352519444444	0.0322679655197913	0.544153602380952	0.0330254547581944	11.5362784032252	8.6591134447781564900608770794741585151203916211149030706149657e-31	1.5534449519932012743169213480577e-27	-0.0979293289345304	-0.123217076504764	-0.0726415813642963
v_extra_CingulumcingulategyrusR	0.571612459920635	0.0334830857888755	0.576965986507937	0.0348803082624472	-12.3482921377578	4.9756487037152388588013917131756183031973285099248076205518155e-35	8.9263137744651385126896967334371e-32	0.156370385512843	0.129635400875118	0.183105370150569
v_extra_CingulumcingulategyrusL	0.412844564285714	0.038725107442779	0.407013754365079	0.0390686527153324	2.46052880880794	0.013873243348582878220476288788631791248917579650878906250000000	24.888598567357683527534462086805	-0.149890025775045	-0.173820098240499	-0.125959953309591
v_extra_CingulumhippocampusR	0.393134490079365	0.040002563421363	0.394275525396825	0.041329352119061	16.8809645266819	6.2121520562945211965859866710838100081325954549338133057800624e-64	1.1144600788992371026675260087924e-60	0.0280168535854515	0.00568994663145548	0.0503437605394475
v_extra_CingulumhippocampusL	0.620035680952381	0.0472955453951646	0.63478140515873	0.04904937580718	20.74380234911	1.3945425361043496324531145281658469708787720841902322907703636e-95	2.5018093097712032406208874635295e-92	0.305908537768869	0.269560868437282	0.342256207100456
v_extra_Fornix_StriaterminalisR	0.641516395238095	0.0507699795608889	0.662146652380952	0.049810500056322	-4.22707023649992	2.3675378298624836923480171946287953232967993244528770446777344e-5	0.042473628667732957440723428471641	0.410166774864445	0.369805682700389	0.450527867028501
v_extra_Fornix_StriaterminalisL	0.408038333730159	0.0344478830311708	0.405345321428571	0.0355085517005808	16.5667453239961	1.2121136604438201100468480460916945456727783362606874710288049e-61	2.1745319068362132774240453946885e-58	-0.0769576172680586	-0.112701906590498	-0.0412133279456194
v_extra_SuperiorlongitudinalfasciculusR	0.40274204484127	0.0400934412370284	0.414349821428571	0.0397905753173688	5.91835781278354	3.2517194376251007719411223570622759826420633544330485165119171e-9	5.8335846710994307848623735085697e-6	0.290607062075053	0.255499359570023	0.325714764580084
v_extra_SuperiorlongitudinalfasciculusL	0.334234475396825	0.0312222292646864	0.335711396031746	0.0314191414480248	18.3720116671255	2.2010066176025957484744777565954022681634631702368765757545772e-75	3.9486058719790567727632130953322e-72	0.0471492065522491	0.0315225189793209	0.0627758941251773
v_extra_SuperiorfrontooccipitalfasciculusR	0.329384812301587	0.0308156405624805	0.334089869444444	0.0317777002843077	-7.74712955094062	9.3993049047762532255322474606202480609953115939236845122195518e-15	1.6862352999168598286604851944353e-11	0.149933483272717	0.133844761585671	0.166022204959764
v_extra_SuperiorfrontooccipitalfasciculusL	0.29694553015873	0.0355501850101339	0.291874303968254	0.0350920102702924	3.92648542806458	8.6196111762266514402797135119271842995658516883850097656250000e-5	0.15463582450150612683861806040397	-0.143564051370339	-0.180080089202592	-0.107048013538085
v_extra_UncinatefasciculusR	0.336373882142857	0.055585018986933	0.340593384126984	0.0556175401548309	4.54664835849661	5.4506952457968587132152230023685035575908841565251350402832031e-6	0.0097785472709595645315081100662491	0.0758885664213459	0.0379440355690994	0.113833097273592
v_extra_UncinatefasciculusL	0.555293441666667	0.049250226753175	0.558687437698413	0.0501986675243044	6.83202143787867	8.3726333880584191865582776474512466998584292454665956029202789e-12	1.5020504298176804020685550099528e-8	0.0682373215348562	0.0387803549020078	0.0976942881677046
v_extra_TapetumR	0.613532948015873	0.0558582957909369	0.619813847222222	0.0569987840771676	5.08867984219631	3.6056474265919872275573589831543230843635683413594961166381836e-7	0.00064685314833060250862379020157789	0.111278825432576	0.0792488887757555	0.143308762089396
v_extra_TapetumL	0.373673279365079	0.0490507553347592	0.377017804761905	0.0465774960866963	-2.46128916635146	0.013843873722283751501183068910449946997687220573425292968750000	24.835909457777050193122425625347	0.069775013451353	0.0428612025318398	0.0966888243708662
v_extra_Mean	0.36358418531746	0.0521777296562315	0.361728886507936	0.05164041222083	10.4179702623575	2.0528745497087946117904788932172114075789688805249832572504094e-25	3.6828569421775775335521191344317e-22	-0.0357381969941775	-0.0642130226128893	-0.00726337137546574
v_extra_CINGL	0.414344781349206	0.0250311078768735	0.416264406349206	0.0256095545610183	21.9609229849656	6.8101690299407856877007574907555936310741819399116807273211246e-107	1.2217443239713769523735158938416e-103	0.0756701293818029	0.061410290920054	0.0899299678435518
v_extra_CINGR	0.55029455515873	0.0323871369986046	0.562291793650794	0.0326440125936298	14.8654039503824	5.5280446252470619730823032869804629873322167640659792469028460e-50	9.9173120576932291797096520968430e-47	0.368955672659262	0.334916835717173	0.402994509601351
v_csf_ATRL	0.51215618452381	0.0299558585217878	0.518312485714286	0.0308315637555725	-6.45547482029607	1.0788011756708309391110661563015194440440236434142207144759595e-10	1.9353693091534707047652526844049e-7	0.202393037883372	0.175429687372281	0.229356388394463
v_csf_ATRR	0.0950066099206349	0.0100936328657508	0.0941739742063492	0.0106136964998795	3.94515385017465	7.9748758756785560644457511170202224093372933566570281982421875e-5	0.14306927320967329579615677503934	-0.0801848817570159	-0.104574989385962	-0.0557947741280701
v_csf_CSTL	0.0958729591269841	0.00996435625415222	0.096407555952381	0.0107440375114611	-13.9624039120856	2.6436421667942697526847540166961448567025089532465582877821664e-44	4.7426940472289199363164487059529e-41	0.0513270546876304	0.0258047031063319	0.076849406268929
v_csf_CSTR	0.0888722337301587	0.0074647784985947	0.087086221031746	0.00725986161950576	0.734719815214934	0.46251014988270044980822603974957019090652465820312500000000000	829.74320888956460695595751531073	-0.24248822753181	-0.277032420409277	-0.207944034654343
v_csf_CGL	0.0873272714285714	0.00752204630273738	0.0874199186507937	0.00749044445606495	6.1386185220688	8.3242194840792920466423379121149138393231936561278416775166988e-10	1.4933649754438249931676354214334e-6	0.0123425585319921	-0.0205920442386426	0.0452771613026268
v_csf_CGR	0.0897081194444444	0.0104399454383381	0.090593798015873	0.0102347395574838	15.6395876204831	3.9125351114396824898654106539474545333775995695000615561345132e-55	7.0190879899227903868185467131817e-52	0.0856474120874233	0.0582448591355711	0.113049965039276
v_csf_FMAJ	0.0827223626984127	0.0104335431777112	0.0851661861111111	0.0103009125735269	-14.6116670829993	2.3665545240206046343968919430185719452318462689797110399675701e-48	4.2455988160929647141080241457753e-45	0.235696955514483	0.205744635676759	0.265649275352207
v_csf_FMIN	0.0968047277777778	0.0119065396531407	0.0944807646825397	0.0116332258986079	25.0137248566964	4.3349899864607503367286381743957796642225417002847695826579320e-138	7.7769720357105861040911768848660e-135	-0.197347558046037	-0.224082073241841	-0.170613042850233
v_csf_IFOFL	0.0855688380952381	0.0118826065816492	0.089276544047619	0.01335225401289	-11.7198571206333	1.0084192994530648144857776389384630502886696526148933594189947e-31	1.8091042232187982771874850842556e-28	0.288557022827183	0.265475576347151	0.311638469307215
v_csf_IFOFR	0.0807724285714286	0.0101682147669637	0.0794216492063492	0.0103895753675281	-2.08901148823085	0.036706689041570636500289026571408612653613090515136718750000000	65.851800140577721881518513669107	-0.131324293989496	-0.153386028145777	-0.109262559833214
v_csf_ILFL	0.0873187821428571	0.0107279536065791	0.0870596805555556	0.0113949199333455	-22.4438905163575	1.4682178739348372939405903909477052134358254961951443546628654e-111	2.6339828658390981053294191613602e-108	-0.0232996739387357	-0.0451682482825994	-0.00143109959487195
v_csf_ILFR	0.0781655515873016	0.0104323939832634	0.0751417301587302	0.00973256182192079	-20.7119282534117	2.7041268199928219096954990476484202877804129301450769373493659e-95	4.8512035150671225059937252914813e-92	-0.298478473021737	-0.325124399813114	-0.27183254623036
v_csf_SLFL	0.0767347888888889	0.00985554648699099	0.0738556277777778	0.00966422557467794	0.0274100465068349	0.97813268530665586908412478805985301733016967773437500000000000	1754.7700374401406291369198697794	-0.294902732267242	-0.323416431391618	-0.266389033142866
v_csf_SLFR	0.0776961317460318	0.00934977645098058	0.0776987944444444	0.00982703953352475	11.6314364809849	2.8525635772066128913551053178315994231249881860337499267719564e-31	5.1174990575086635270910589401899e-28	0.000276452216760519	-0.0194961013766699	0.0200490058101909
v_csf_UFL	0.0811950234126984	0.0102628720268561	0.0824543988095238	0.0105608676985148	-2.34488549012434	0.019032924043177197603871064757186104543507099151611328125000000	34.145065733459892501344690174392	0.120786178076557	0.100354000440556	0.141218355712559
v_csf_UFR	0.0640596575396825	0.0086185833016577	0.0637780488095238	0.00922459798906939	-7.18969177361153	6.4937750753251989160927475412148275092649729600680075236596167e-13	1.1649832485133406855470389088939e-9	-0.0314231061962437	-0.0577007912554362	-0.00514542113705118
v_csf_SLFTL	0.0659973277777778	0.00875277076931851	0.0649891634920635	0.00843364367032516	-22.5082611574908	3.4452011069997329267300853492523325661476231642590912758299425e-112	6.1806907859575208705537731165587e-109	-0.117220652759836	-0.149293172781039	-0.085148132738633
v_csf_SLTFR	0.0660234884920635	0.00884370138761443	0.0631965507936508	0.00840231345931807	-26.817869243592	1.9999934230147823335333608457908849680886664170820333094475752e-158	3.5879882008885195063588493573488e-155	-0.327139428283431	-0.356385179371521	-0.297893677195341
v_csf_Middlecerebellarpeduncle	0.0789942948412698	0.0115753225398141	0.0742963920634921	0.0107908600101977	-35.3463958149742	1.1389368513791958824206782854903444537764979738571089780902579e-273	2.0432527113742774130626968441697e-270	-0.418672613283082	-0.450591371763631	-0.386753854802534
v_csf_Pontine	0.0797737551587302	0.0118590121885804	0.0718729285714286	0.00807481654647872	-4.3134574342735	1.6072109534527452388711146746835822796128923073410987854003906e-5	0.028833364504942249585347797263823	-0.76008801892209	-0.807948298278754	-0.712227739565425
v_csf_GenuCC	0.131089527777778	0.0404715249832331	0.12874795952381	0.039587856581303	15.5343330526155	2.0317499985616324512220136688726439551902075705289464778716388e-54	3.6449594974195686174922925219575e-51	-0.0584685857406251	-0.085064833449812	-0.0318723380314382
v_csf_BodyCC	0.114436113888889	0.0247215977114714	0.118184911111111	0.0265645810778868	36.1616153325243	2.4438435900887026674692836275358043619558491478194187797169338e-286	4.3842554006191325854398948277992e-283	0.144583059027869	0.126241547544978	0.162924570510759
v_csf_SpleniumCC	0.156505148412698	0.0294123352744042	0.165495486507936	0.0309006286955442	7.79960942047706	6.2099074607694671835272846987662684217515961758449005714055602e-15	1.1140573984620424127247948749587e-11	0.296085722297872	0.279685955341812	0.312485489253931
v_csf_Fornix	0.0991112738095238	0.0142323974089115	0.100708611904762	0.0151570400457925	43.9286117674592	0.	0.	0.108314588567073	0.0810099387616542	0.135619238372492
v_csf_CorticospinaltractR	0.617591847619048	0.120128184627042	0.64649993968254	0.115478090367603	0.48353368038266	0.62871685136705368623921685866662301123142242431640625000000000	1127.9180313524943131131550444479	0.24299724687168	0.231993907240541	0.254000586502819
v_csf_CorticospinaltractL	0.132157807142857	0.035403061754812	0.132403238888889	0.0366535122493771	-1.45426687307961	0.14587233100017582554386308402172289788722991943359375000000000	261.69496181431543102569037273497	0.00680501245415408	-0.0207854938301301	0.0343955187384383
v_csf_MediallemniscusR	0.146742286904762	0.0354789736651625	0.145935394047619	0.036923387213691	-3.37127015671497	0.00074822444497323460730481281544257399218622595071792602539062500	1.3423146542819828855048341909040	-0.0222635707039786	-0.0522798576950266	0.0077527162870693
v_csf_MediallemniscusL	0.0958639658730159	0.0262620477477206	0.0944825746031746	0.0246905162970778	-3.55357091963574	0.00038003871353825649818600207474617036496056243777275085449218750	0.68178945208763215774568772209463	-0.0540898899653184	-0.0855668261456183	-0.0226129537850184
v_csf_InferiorcerebellarpeduncleR	0.104783858333333	0.0290566475261596	0.103151294444444	0.0272068334393942	-13.750042836156	5.0899380824612433741918654883862220412477405752009951710461584e-43	9.1313489199354706133002066861649e-40	-0.0578771198687732	-0.0898335135895701	-0.0259207261479764
v_csf_InferiorcerebellarpeduncleL	0.0963550424603175	0.019979596344598	0.0911762924603175	0.0196648927155849	-9.41540166851426	4.7127700331998913366220544517845178979481953754620742949718246e-21	8.4547094395606050578999656865014e-18	-0.261231552431496	-0.299107167585131	-0.22335593727786
v_csf_SuperiorcerebellarpeduncleR	0.105584065873016	0.0223229089009196	0.101743692063492	0.0221244411121373	-6.46036432149331	1.0445120651634309242244390546092104241071574222132767317816615e-10	1.8738546449031950780586436639689e-7	-0.172799128905006	-0.209046217885548	-0.136552039924465
v_csf_SuperiorcerebellarpeduncleL	0.176139362698413	0.0256855985731254	0.173798189285714	0.0260136425970416	-13.5980603890538	4.1119416601879178015250587415711167605423889141456663664655173e-42	7.3768233383771245359359553823786e-39	-0.0905560628351312	-0.118092103278481	-0.0630200223917811
v_csf_CerebralpeduncleR	0.16164691031746	0.0223283017797659	0.156809836507937	0.0226119047949524	5.92432655731668	3.1357977311192252967149933636989422858221132628386840224266052e-9	5.6256211296278901823066980944759e-6	-0.215244227920332	-0.246633398200713	-0.183855057639951
v_csf_CerebralpeduncleL	0.111565264285714	0.0167396324732953	0.11360466984127	0.0170677355572125	-10.3017385167822	6.9199226051554800410158189460148969242408117160174167539406428e-25	1.2414341153648931193582379189151e-21	0.120632517957529	0.0805687202813234	0.160696315633735
v_csf_AnteriorlimbofinternalcapsuleR	0.121664848809524	0.0175814221447232	0.118105729761905	0.0164171098279812	2.96034683943064	0.0030729287321721579159805592951215658104047179222106933593750000	5.5128341455168513012691233754481	-0.209019255754646	-0.249228010874418	-0.168810500634874
v_csf_AnteriorlimbofinternalcapsuleL	0.079306519047619	0.0147825000563059	0.0799059674603175	0.0164317380471039	-6.51111620190659	7.4594409058410470425840308236466137323250613633263128576800227e-11	1.3382236985078838394395751297622e-7	0.0379527638223944	0.0128101984730763	0.0630953291717124
v_csf_.PosteriorlimbofinternalcapsuleR	0.082430655952381	0.015612762386119	0.0810946988095238	0.0164571444063444	3.58053394081347	0.00034289279701571126479642259710090002045035362243652343750000000	0.61514967784618600904478213919901	-0.0830636750106137	-0.108116457430814	-0.0580108925904138
v_csf_PosteriorlimbofinternalcapsuleL	0.0863109170634921	0.00984632892408782	0.0870507111111111	0.0103733192307629	-12.5462292894406	4.1689411730461845984282154329037597166579208260778938038082927e-36	7.4790804644448551695802184866293e-33	0.0731060791744493	0.0330251633059032	0.113186995042995
v_csf_RetrolenticularpartofinternalcapsuleR	0.0904201678571429	0.010210904323536	0.0877070857142857	0.0104985045465896	0.377531506967343	0.70577865450070631503365348180523142218589782714843750000000000	1266.1669061742671291703743463586	-0.261947735790228	-0.303575096527174	-0.220320375053282
v_csf_RetrolenticularpartofinternalcapsuleL	0.0858573944444444	0.0126486676183706	0.085928846031746	0.0126803428240672	-9.65439653347418	4.7092370274519093000946425294831722851223334767699745972600271e-22	8.4483712272487252843697886978928e-19	0.00564185057530207	-0.0236552259340489	0.034938927084653
v_csf_AnteriorcoronaradiataR	0.0799495095238095	0.0112576600418917	0.0780517031746032	0.0115113763407865	19.9446307214613	1.6687773949502961274034135140739248523140818771731470503866130e-88	2.9937866465408312525617238442486e-85	-0.166655867551237	-0.200731405673582	-0.132580329428893
v_csf_AnteriorcoronaradiataL	0.0805067400793651	0.0114897450556109	0.0835784932539683	0.0126262313837144	14.4845001121734	1.5182315843933566461112765141020588455369534418888041326309127e-47	2.7237074624016818231236300662991e-44	0.252261384666364	0.227074250315965	0.277448519016764
v_csf_SuperiorcoronaradiataR	0.0844481658730159	0.0119142182813445	0.0866259753968254	0.0131611949586415	22.7194745888287	2.8762746996569834748054905199077627303567871909857501889012560e-114	5.1600368111846283538010499927145e-111	0.17152602604253	0.148140343011245	0.194911709073816
v_csf_SuperiorcoronaradiataL	0.0851709912698413	0.00981694307289546	0.0886159015873016	0.0103118650994442	15.3595825627493	3.0553556392896361123154851900541832221312764906972044003451113e-53	5.4813080168856071854939804309572e-50	0.341665535382017	0.311335451383411	0.371995619380623
v_csf_PosteriorcoronaradiataR	0.0842964214285714	0.0102898902243453	0.0865521055555556	0.01130628536357	13.9570485705312	2.8499357928070247017837163641422737618371993020161184058341995e-44	5.1127848122958023149999871572712e-41	0.207131317088818	0.180411854944034	0.233850779233601
v_csf_PosteriorcoronaradiataL	0.112058816269841	0.0205321354874751	0.114687593650794	0.0224506397510141	10.6996047660953	1.0221325317014735941813125653392411161426758797299817112133889e-26	1.8337057618724436279612747422186e-23	0.119892685171708	0.102991909491641	0.136793460851775
v_csf_PosteriorthalamicradiationR	0.106373977777778	0.0185865548457279	0.108275200793651	0.0206341728836909	-14.2082202034017	8.1469845633347362725739443228326185418925473532198944312648063e-46	1.4615690306622516872997656115162e-42	0.0944898310668993	0.0771383316546421	0.111841330479156
v_csf_PosteriorthalamicradiationL	0.112847385714286	0.0168365440345643	0.109766532936508	0.0172472791457041	-15.0934175556694	1.7892928229906773686328494764465536175297544899450725146130709e-51	3.2099913244452751993273319607451e-48	-0.180665310270447	-0.205795905606113	-0.155534714934781
v_csf_SagittalstratumR	0.11029674047619	0.019786871888229	0.107158777777778	0.0193152432242941	-13.992203362932	1.7393837786621810267447140804114105959067767823864463975987796e-44	3.1204544989199527619800170602581e-41	-0.160348618605987	-0.18130922777604	-0.139388009435935
v_csf_SagittalstratumL	0.0965973119047619	0.0154229675992277	0.0934125464285714	0.0160973795566526	-19.5076402565471	9.4546853215549495239452982631895131283257696613973266283382361e-85	1.6961705466869579445957865084162e-81	-0.201770675756531	-0.230326860619253	-0.173214490893809
v_csf_ExternalcapsuleR	0.0855064849206349	0.0157232315563501	0.081317871031746	0.0154669148244058	4.7549516698107	1.9849389643573006645289793364872465986081806477159261703491211e-6	0.0035609805020569973921649889296581	-0.268518830988902	-0.295985947023005	-0.241051714954799
v_csf_ExternalcapsuleL	0.0610448861111111	0.011184193665585	0.0616431146825397	0.0126414745678832	-0.307424168344416	0.75852053461632251707413843178073875606060028076171875000000000	1360.7858391016825956310043466146	0.0489537233999474	0.0287583399599179	0.0691491068399769
v_csf_CingulumcingulategyrusR	0.05648865	0.0100729772133255	0.0564522194444444	0.0117063727331207	15.4670534878284	5.7897112318736971386772526840423553431941672985550529638711608e-54	1.0386741949981412666786991315172e-50	-0.00322592646769551	-0.0237976195284163	0.0173457665930253
v_csf_CingulumcingulategyrusL	0.0748845615079365	0.00986868983612144	0.0775541630952381	0.00979312221353075	4.19595210728711	2.7172766619521485407335800732475661334319738671183586120605469e-5	0.048747943315421544820760426514061	0.271543615768726	0.236496992003056	0.306590239534396
v_csf_CingulumhippocampusR	0.0760698924603175	0.00978766493418007	0.07678575	0.00944457428540393	-17.5824260265968	3.3589172675042200273781574078464628572223713724234264676958766e-69	6.0258975779025707291164143896766e-66	0.0743955745526923	0.0395883721014998	0.109202777003885
v_csf_CingulumhippocampusL	0.0552362261904762	0.0107003442557041	0.0518922686507937	0.00863373768885767	-12.7105051927404	5.1699361662861709308393407107450442705396040937264273273437559e-37	9.2748654823173906499257772350766e-34	-0.339658164935017	-0.378606924863428	-0.300709405006606
v_csf_Fornix_StriaterminalisR	0.0602190253968254	0.0097782864851313	0.0579584083333333	0.00875669500730173	-0.549873668957098	0.58240602549652753516795655741589143872261047363281250000000000	1044.8364097407703980913140640041	-0.242696613109583	-0.280676716913022	-0.204716509306145
v_csf_Fornix_StriaterminalisL	0.11055344047619	0.0209113793296869	0.110382084920635	0.0208457285179329	-10.6018515188905	2.9213839181963978999270166696003539633687170970462220459590793e-26	5.2409627492443378324690679052630e-23	-0.00820718997089114	-0.0374683356958569	0.0210539557540746
v_csf_SuperiorlongitudinalfasciculusR	0.0992474150793651	0.0165951539869525	0.0961253662698413	0.0158796520853606	3.92033891103682	8.8424526920825500088743642557176372065441682934761047363281250e-5	0.15863360129596094715920609474757	-0.192096414857382	-0.227944004116136	-0.156248825598628
v_csf_SuperiorlongitudinalfasciculusL	0.0872041111111111	0.0107794784468039	0.0877138753968254	0.0109932203394216	-5.81047826414469	6.2294620755877262520588896765622727302869066079438198357820511e-9	1.1175654963604380896193648079753e-5	0.0468031526972774	0.0233855923142228	0.070220713080332
v_csf_SuperiorfrontooccipitalfasciculusR	0.0812194726190476	0.00963188989678388	0.0805282238095238	0.00987665545727617	10.7505115702143	5.8933844217541388117989632936147919743826716337252568655526062e-27	1.0572731652626925028367340148745e-23	-0.0708122870716343	-0.0947340403822242	-0.0468905337610445
v_csf_SuperiorfrontooccipitalfasciculusL	0.0809101853174603	0.0148859618571141	0.0838129813492064	0.0157922985009932	7.61225221636746	2.6936026147251849108668557530248831958521148199903194608850754e-14	4.8323230908169817300951392209266e-11	0.188900173823114	0.154146895052069	0.223653452594159
v_csf_UncinatefasciculusR	0.0798390218253968	0.0220927403684831	0.0826987134920635	0.024427822146589	-9.09467391161408	9.4870727584025628383914105888445803272294982849649713730830203e-20	1.7019808528574197732074190596387e-16	0.122150995103903	0.090575491850411	0.153726498357394
v_csf_UncinatefasciculusL	0.0533035130952381	0.00939923084965637	0.0516707277777778	0.00878878486993387	-8.42336383196768	3.6582620246051285376713849846263561463769780403862755258082018e-17	6.5629220721416005965824646624197e-14	-0.179233827084334	-0.218178268494887	-0.140289385673781
v_csf_TapetumR	0.0506477702380952	0.00890239265735853	0.0492116535714286	0.00849799398766776	7.79612260033095	6.3838366692800601188667481730366394133895460195893267751898748e-15	1.1452602984688427853246946222428e-11	-0.164927393405675	-0.203572373966183	-0.126282412845166
v_csf_TapetumL	0.193559346031746	0.064348678498822	0.19815775	0.0693794214632596	10.7757285574575	4.4821949679122465181556044517560804071574255239106141468656150e-27	8.0410577724345702535711543864504e-24	0.0678205406924134	0.0507465964070548	0.084894484977772
v_csf_Mean	0.172483142063492	0.071513334881399	0.17980963531746	0.0779456375254296	2.119571621748	0.034042187789682695764348352440720191225409507751464843750000000	61.071684894690756201240944278652	0.0963727112347133	0.0787988970313012	0.113946525438125
v_csf_CINGL	0.0867503956349206	0.00847804409595482	0.086956103968254	0.00874464350555276	-12.5887137817725	2.4361049620268185051876195269066804582373506231647269786926120e-36	4.3703723018761123983065894312706e-33	0.0238551303267854	0.00178789516976349	0.0459223654838073
v_csf_CINGR	0.0948184662698413	0.0151052915175098	0.0924612123015873	0.0148188541198346	-9.62181772938717	6.4677932554125168430315285480891439946227032059463262545601862e-22	1.1603221100210055216398562215272e-18	-0.157482674296768	-0.182158973652107	-0.13280637494143
micro_Rd_ATRL	0.097862255952381	0.0143656945537028	0.0960976634920635	0.0135447657106598	-1.05022336759019	0.29361542835512371985018376108200754970312118530273437500000000	526.74607846909195341122966738112	-0.125997480928066	-0.15177102248721	-0.100223939368922
micro_Rd_ATRR	0.543489146825397	0.0380545979306786	0.543103265079365	0.040881695135991	1.09185545262318	0.27489664075136899246132315965951420366764068603515625000000000	493.16457350795597247561374842917	-0.00966771706787302	-0.0277147119353897	0.00837927779964361
micro_Rd_CSTL	0.54767785515873	0.0361580250518239	0.548090326190476	0.0388377367389542	-6.10245916571872	1.0444880005845684996576310093747801122088247893771040253341198e-9	1.8738114730487158883857900308184e-6	0.0108964350049941	-0.00866878004834843	0.0304616500583366
micro_Rd_CSTR	0.449018137698413	0.02776495785917	0.446999307142857	0.0280863381748275	-0.371134488223721	0.71053736460576200073546715429984033107757568359375000000000000	1274.7040321027370293194280748139	-0.072280718911885	-0.0955314457447795	-0.0490299920789905
micro_Rd_CGL	0.45698753015873	0.0282323417656687	0.456864823412698	0.0285826328812748	13.2619535147322	3.8474111022553120076505529866295663977033103742826484816835876e-40	6.9022555174460297417250920580134e-37	-0.00431864122592517	-0.0271310049025807	0.0184937224507303
micro_Rd_CGR	0.536431480952381	0.0448748378475955	0.541684895238095	0.0459394231492124	14.3290108657783	1.4415919267423298195147690267663913343479675910832361270636364e-46	2.5862159165757396962094956340189e-43	0.115537821746417	0.0984016559337453	0.132673987559088
micro_Rd_FMAJ	0.523961425396825	0.04172063075196	0.52990463015873	0.0422420561784853	-10.3495559422292	4.2043126880319543083942285831055439699060264865427611191268159e-25	7.5425369623293260292592460780913e-22	0.141526089828203	0.12206636858745	0.160985811068955
micro_Rd_FMIN	0.541686346825397	0.0462020694219397	0.537205681746032	0.04691454584916	20.8677280183851	1.0521692906645331449567811895888089452152662548988030747663432e-96	1.8875917074521724620524654541223e-93	-0.0961888007547488	-0.114451185197308	-0.0779264163121895
micro_Rd_IFOFL	0.536343381746032	0.0547707477833363	0.544039449603175	0.0582754035341884	-8.35396715814357	6.6007706491630307103743858206950335943975377323445635768806028e-17	1.1841782544598477094411648162327e-13	0.13376043610751	0.12113812453143	0.146382747683589
micro_Rd_IFOFR	0.540025436904762	0.0438388857067865	0.537120702777778	0.045479638325834	-2.38159318197283	0.017237928983302074764649702842689293902367353439331054687500000	30.924844596043922127781566899785	-0.0647650762622254	-0.0799795031183517	-0.0495506494060992
micro_Rd_ILFL	0.558612587698413	0.0457835376073089	0.557708736904762	0.0484928845206676	-15.9510795580792	2.8001431610850793155131479548923860820785964101932771691688578e-57	5.0234568309866322920305874310769e-54	-0.018987440493263	-0.0346185726879265	-0.0033563082985995
micro_Rd_ILFR	0.547093286111111	0.0438871497684755	0.540845909126984	0.0438889695606871	-18.4620217834113	4.1742017551171878967521852374868029252859200860033770155392867e-76	7.4885179486802350867734203160513e-73	-0.142347987276155	-0.159931379073723	-0.124764595478588
micro_Rd_SLFL	0.554096422619048	0.0417058481566319	0.545867682142857	0.0419593419246686	11.7253050874579	9.4559739310872740621810549719114210678341001070792498739407000e-32	1.6964017232370569667552812619609e-28	-0.196694709075041	-0.21778226937766	-0.175607148772421
micro_Rd_SLFR	0.48754216468254	0.0413830429436906	0.490803178968254	0.0437800518337996	16.3007891847682	9.7426000595887193323280415067325829467370278912039757452932182e-60	1.7478224506902162482196506463078e-56	0.0754755516180974	0.0628383123442038	0.088112790891991
micro_Rd_UFL	0.501106594444444	0.0426144711723557	0.506240375793651	0.0446606340205416	-3.15770913632316	0.0015901413025132381945381254695348616223782300949096679687500000	2.8527134967087493210013970923455	0.116688561873851	0.102607173906995	0.130769949840706
micro_Rd_UFR	0.537532859126984	0.0396469048672478	0.536467288492063	0.0417986611601778	-10.8203508174248	2.7571995726754127142915770352030186547635027274614391529633277e-27	4.9464160333796904094390892011542e-24	-0.0259635575136732	-0.042085512780681	-0.00984160224666544
micro_Rd_SLFTL	0.560173705555556	0.0374838588908659	0.555812321825397	0.0383321515677664	-8.59937810539262	8.0149219785532143557870186022616913235575527744503424032451733e-18	1.4378770029524466554281911372457e-14	-0.114957829542392	-0.135854629091679	-0.0940610299931055
micro_Rd_SLTFR	0.492140432142857	0.0379848701286043	0.489312017063492	0.0383993147011011	-14.83100521324	9.2339765547760765408130063656754822907842014900745343017233228e-50	1.6565753939268281314218533420022e-46	-0.0740353656761756	-0.0909366195945968	-0.0571341117577545
micro_Rd_Middlecerebellarpeduncle	0.509910137698413	0.0473057109513328	0.502337529761905	0.0460306523799773	-32.2468683198048	3.8921874812666650757089170708035099964977592922439418688452770e-228	6.9825843413923971458217972250215e-225	-0.162079129566788	-0.183643787582534	-0.140514471551041
micro_Rd_Pontine	0.376531700793651	0.0326109271325423	0.358839075396825	0.0255376680880269	-5.23129885940191	1.6832312077043319330158226577315305760862429451663047075271606e-7	0.00030197167866215714878303858479704	-0.59252222837005	-0.631578293804902	-0.553466162935197
micro_Rd_GenuCC	0.575463732142857	0.118823056519699	0.567600693253968	0.116160243076768	17.4934921216667	1.6060717185066805111282254756166768590691030150653139572754135e-68	2.8812926630009848369640365032563e-65	-0.0668868429138872	-0.0919807805281743	-0.0417929052996001
micro_Rd_BodyCC	0.558067571825397	0.0886041258792732	0.568490118650794	0.0935324802158782	37.5600728339397	0.	0.	0.112924469030037	0.100229135518788	0.125619802541286
micro_Rd_SpleniumCC	0.653163686507937	0.0928260678388529	0.677518640079365	0.0975188640520642	11.1221684502868	9.7864018757318819302877765128931808627331463379165994655308774e-29	1.7556804965062996182936271064130e-25	0.253306968804821	0.239875286828114	0.266738650781529
micro_Rd_Fornix	0.462005462301587	0.0534116802174544	0.467769968253968	0.0580809972716931	44.8258083404231	0.	0.	0.101816461724456	0.0838234603438015	0.119809463105111
micro_Rd_CorticospinaltractR	1.96439558452381	0.303885450351349	2.03753756309524	0.291851555108734	-3.30107439431853	0.00096315340289095119092471763977414411783684045076370239257812500	1.7278972047863664365189434457548	0.242936341368337	0.232156015733253	0.253716667003422
micro_Rd_CorticospinaltractL	0.546411546825397	0.110320036220671	0.541820765079365	0.113305194284032	-3.872520106288	0.00010771578682384484227946980228196593998291064053773880004882812	0.19324212156197764704936882529385	-0.0410239186879226	-0.0653973642539612	-0.016650473121884
micro_Rd_MediallemniscusR	0.581470661111111	0.11187129967318	0.575641343253968	0.115973959986826	-4.96573771973779	6.8440400113478313396574376561987129719000222394242882728576660e-7	0.0012278207780358009423345443155220	-0.0511019088323826	-0.0769887600664162	-0.0252150575983491
micro_Rd_MediallemniscusL	0.522409767857143	0.0740196607807718	0.517066775	0.0703342947588503	-2.86000430780143	0.0042363525347630390585629278632495697820559144020080566406250000	7.6000164473648920710618925866697	-0.0738778430535488	-0.103084015992734	-0.0446716701143636
micro_Rd_InferiorcerebellarpeduncleR	0.538552575	0.0811565108235288	0.535111977380952	0.0778279525731389	-15.8990915543249	6.4290272204712653936417348643143094667134437136016501797369948e-57	1.1533674833525450116193272346580e-53	-0.0432258673655256	-0.0728695560332022	-0.0135821786978491
micro_Rd_InferiorcerebellarpeduncleL	0.503459210714286	0.0551256101650109	0.488175783730159	0.0534066170848319	-9.28382082036186	1.6350757991208247550257079506596475371730759117248622499032895e-20	2.9333259836227596105161200634834e-17	-0.281495060792922	-0.316885681013107	-0.246104440572737
micro_Rd_SuperiorcerebellarpeduncleR	0.529537443253968	0.0593223743051309	0.520206865873016	0.0586572891593863	-10.8616878538104	1.7547548640678143880832683036913528741379496143638871646393093e-27	3.1480302261376590122213833368223e-24	-0.158161408576275	-0.191768072895329	-0.124554744257222
micro_Rd_SuperiorcerebellarpeduncleL	0.672805826984127	0.0736548019056546	0.662595544444444	0.075096172752596	-15.9134705522753	5.1100535450594304506222744030745135151904683919030754090773192e-57	9.1674360598366182284163602791157e-54	-0.137222598076929	-0.162106338134673	-0.112338858019185
micro_Rd_CerebralpeduncleR	0.634405212698413	0.0650896603616888	0.619845180555556	0.0657905883650658	-3.14068097118263	0.0016855553353144368464167079935123183531686663627624511718750000	3.0238862715540997024715741403611	-0.222471236430826	-0.250215274712139	-0.194727198149513
micro_Rd_CerebralpeduncleL	0.480019318253968	0.0431989167770824	0.477511159126984	0.0426391862073614	-9.52501419364363	1.6501936997880196404308529719760642539526155173330850491520035e-21	2.9604474974197072349329502317251e-18	-0.0584348414403522	-0.0949414034634194	-0.021928279417285
micro_Rd_AnteriorlimbofinternalcapsuleR	0.476335748015873	0.0429884536400559	0.468671874603175	0.0417895592367925	3.46575196303596	0.00052875083001798503859469668952897336566820740699768066406250000	0.94857898905226515923888586101498	-0.180737019431212	-0.21823880323591	-0.143235235626514
micro_Rd_AnteriorlimbofinternalcapsuleL	0.450890939285714	0.0460960873711686	0.452658657142857	0.0523627848116366	-1.72093347158889	0.085262896926290909771495307722943834960460662841796875000000000	152.96163708576589213006258205496	0.0348863847059145	0.0151465718685275	0.0546261975433014
micro_Rd_.PosteriorlimbofinternalcapsuleR	0.451437750396825	0.0478008695843605	0.450540967857143	0.0515897709090086	0.0785515365796679	0.93738933656752065903816628633649088442325592041015625000000000	1681.6764698021320623144703176877	-0.0178683109776324	-0.0382249727503558	0.00248835079509092
micro_Rd_PosteriorlimbofinternalcapsuleL	0.409488271031746	0.029936158440631	0.40952823968254	0.0305541323188458	-9.22210648167222	2.9131995793014679993025460968183643255266019875647243988700530e-20	5.2262800452668335907487676976921e-17	0.00132117191662996	-0.0316517387549852	0.0342940825882451
micro_Rd_RetrolenticularpartofinternalcapsuleR	0.400610226190476	0.0294455719044764	0.395630142460317	0.0294658539444626	-2.30675819742991	0.021068303849495262358715308437240310013294219970703125000000000	37.796537105994500671535263336409	-0.169070178142331	-0.205267038718326	-0.132873317566336
micro_Rd_RetrolenticularpartofinternalcapsuleL	0.517105909126984	0.046482282646905	0.515907028968254	0.0484909113739031	-6.77920021981593	1.2084296193641458130668120496275808875216717375167263526236638e-11	2.1679227371392775886418608170319e-8	-0.0251774049926937	-0.0465782122813163	-0.00377659770407099
micro_Rd_AnteriorcoronaradiataR	0.488209719444444	0.0422859310422206	0.4847672	0.0436629655964246	23.3755694591954	7.5751101104055111952101796184773144486979091394119459593718575e-121	1.3589747538067487084207062235548e-117	-0.0799994985787167	-0.103171044328319	-0.0568279528291143
micro_Rd_AnteriorcoronaradiataL	0.521354305952381	0.0557436535467244	0.530945956349206	0.0603300303893455	16.157336844924	1.0082420849588558238346966111020221007612453637036343907804703e-58	1.8087863004161873479594457203170e-55	0.161245430667764	0.147634670199128	0.1748561911364
micro_Rd_SuperiorcoronaradiataR	0.529932644047619	0.0586433271850037	0.536780637301587	0.0627169659995219	23.6489720803799	1.2094129740583755980940361548164138762594095453909130814409825e-123	2.1696868754607258229807008617406e-120	0.110828533918273	0.097340027808764	0.124317040027781
micro_Rd_SuperiorcoronaradiataL	0.461802546825397	0.0433039568422414	0.471770069047619	0.0463001544134638	22.6977441167047	4.7157973127944729538542980874939436231784754376909915516802332e-114	8.4601403791532844792146107689641e-111	0.220360313953539	0.201872619150106	0.238848008756971
micro_Rd_PosteriorcoronaradiataR	0.458725893650794	0.0463548470516773	0.468232720634921	0.0505973582433173	16.4443291171185	9.2098554429617144732163770598951789558005442796836529811172017e-61	1.6522480664673315764950180445452e-57	0.19226411499103	0.175505241721317	0.209022988260743
micro_Rd_PosteriorcoronaradiataL	0.619376769047619	0.0782009618052857	0.628443191269841	0.0853169444556056	17.5930578345653	2.7843891988706217534165105162692488746533417414279701678353999e-69	4.9951942227738954256292198661870e-66	0.107265839620755	0.0944412525985579	0.120090426642951
micro_Rd_PosteriorthalamicradiationR	0.595545153968254	0.0725494330656701	0.604676523015873	0.0799324920666458	-11.5310339544363	9.2031712743313340049275885124891964747048023593494308353940573e-31	1.6510489266150413204840093791406e-27	0.114995731845791	0.102139198118183	0.127852265573399
micro_Rd_PosteriorthalamicradiationL	0.613278233333333	0.0656104518208017	0.605780368253968	0.0671394727237366	-10.5263234864599	6.5336711961209456828552420348870305317144361960191726653834168e-26	1.1721406125840976555042304210587e-22	-0.112845733402093	-0.132092046769742	-0.0935994200344438
micro_Rd_SagittalstratumR	0.604466741666667	0.0720105454259982	0.59818828531746	0.0735315575649834	-11.8729846943445	1.6352750460610799269277339316085370845791603961871048612596084e-32	2.9336834326335773889083546733057e-29	-0.086170152718327	-0.102248350615683	-0.0700919548209709
micro_Rd_SagittalstratumL	0.594371681349206	0.0608488509690897	0.586492423412698	0.0625910816885958	-12.0106884721783	3.1223474190812227789384814022644236474877837880523793816284225e-33	5.6014912698317136654156356356624e-30	-0.127499412476493	-0.148637153471938	-0.106361671481049
micro_Rd_ExternalcapsuleR	0.55771981547619	0.0588327478956578	0.55084703531746	0.0594557205990166	-1.74308548113081	0.081318684330119267444914044062898028641939163208007812500000000	145.88571968823396579617579504884	-0.116178002655089	-0.135204944127931	-0.0971510611822469
micro_Rd_ExternalcapsuleL	0.533814642857143	0.0389052117532693	0.53317093015873	0.0432127595061051	5.21287681965843	1.8593436725307871128007168072537869107918595545925199985504150e-7	0.00033356625485202320803644859522133	-0.0152696844335043	-0.0324443840571402	0.00190501519013164
micro_Rd_CingulumcingulategyrusR	0.525602469047619	0.0368683829290266	0.527381246825397	0.0409035142317083	14.107582853843	3.4106929463546191915502316917705221402650807971497977352567883e-45	6.1187831457601868296411156550363e-42	0.0445161174395311	0.0277664060683415	0.0612658288107206
micro_Rd_CingulumcingulategyrusL	0.4856572	0.0372881597742636	0.491649630952381	0.0373285232664618	9.42103018120871	4.4668365774746611988659043487475706588753534943301936834718704e-21	8.0135048199895421907654324016531e-18	0.160618801285821	0.13815520254176	0.183082400029883
micro_Rd_CingulumhippocampusR	0.475337338095238	0.0379724796340002	0.479270896825397	0.0381582356737116	-11.3631926389164	6.3770681661165465846469072031710778581247749762915128033495685e-30	1.1440460290013084572856551522489e-26	0.103333219500688	0.0817731455466866	0.124893293454689
micro_Rd_CingulumhippocampusL	0.558088451984127	0.039606598203834	0.552439692857143	0.0377165249948519	-0.717662061381523	0.47296568117204296211042446884675882756710052490234375000000000	848.50043202264507402610149711109	-0.14573175143726	-0.17100726363662	-0.1204562392379
micro_Rd_Fornix_StriaterminalisR	0.580715675	0.0391842746411613	0.580366897619048	0.0399024228443808	-2.81993812342856	0.0048032910581676750011448362442934012506157159805297851562500000	8.6171041583528089520538362222624	-0.00881666891340636	-0.0329016013355681	0.0152682635087554
micro_Rd_Fornix_StriaterminalisL	0.599216445238095	0.0619363710096143	0.597054498412698	0.0624066606332417	-5.27950346038635	1.2953443309536154615833013475229007482880660973023623228073120e-7	0.00023238477297307861380804426174561	-0.0347715644644616	-0.0589522346338311	-0.0105908942950921
micro_Rd_SuperiorlongitudinalfasciculusR	0.556814676190476	0.0490661803259394	0.553182482936508	0.0490146623380033	7.59781127538008	3.0118112100377287953889089687764346622389326213475868598834495e-14	5.4031893108076854589277026899849e-11	-0.0740652224272564	-0.101605510711022	-0.0465249341434906
micro_Rd_SuperiorlongitudinalfasciculusL	0.472949369047619	0.0461503761206485	0.475875122619048	0.048222478800211	2.71548994669779	0.0066177785619584150733629712703987024724483489990234375000000000	11.872294740153396641613170459095	0.0616617532983273	0.045736283984135	0.0775872226125195
micro_Rd_SuperiorfrontooccipitalfasciculusR	0.448130062301587	0.0440204976979015	0.449045586507937	0.0460468995905393	9.8556593177246	6.4790054442080571446367367645018591779600920146095454788540613e-23	1.1623335766909254517478305755516e-19	0.0201886257778537	0.0056120588415744	0.0347651927141331
micro_Rd_SuperiorfrontooccipitalfasciculusL	0.420701212301587	0.0484864966902041	0.427100878174603	0.0534354241243317	12.413689475819	2.2026399025768262877836572153649317360095530129170645065609398e-35	3.9515359852228263602838810443647e-32	0.124270586302284	0.0994560939788155	0.149085078625753
micro_Rd_UncinatefasciculusR	0.446665249603175	0.0775725564430537	0.459723883333333	0.0871122459875369	-11.2339552672474	2.7776001353185096191720210086154243518632110483150107145151660e-29	4.9830146427614062567946056894561e-26	0.156242589236244	0.131417807996331	0.181067370476157
micro_Rd_UncinatefasciculusL	0.509998989285714	0.0352996068053629	0.504997629365079	0.0361651885934517	-9.94538753813401	2.6414388147234687930788961478125312715252489344680001776543567e-23	4.7387412336139030147835396891757e-20	-0.139872337542514	-0.164400524055846	-0.115344151029181
micro_Rd_TapetumR	0.526539825793651	0.0364734221462174	0.521962142857143	0.037560309953219	11.1794309272189	5.1418638010558604866104057711785804214206745735208280423930419e-29	9.2245036590942137129790679534944e-26	-0.123541211619552	-0.14798640109686	-0.0990960221422447
micro_Rd_TapetumL	0.848528561904762	0.196699298300092	0.865710052777778	0.214375914726281	12.2614659532248	1.4583743512651345537514175556998513173962917483028798736290083e-34	2.6163235861696513894300430949255e-31	0.0814445953344433	0.0671387338122398	0.0957504568566468
micro_Rd_Mean	0.768794184920635	0.209906879055395	0.789910146825397	0.228791692177049	5.81735075041557	5.9787603144609400406534250086397486168010573237552307546138763e-9	1.0725896004142926432932244465500e-5	0.094028618437439	0.0789615787381892	0.109095658136689
micro_Rd_CINGL	0.52383733531746	0.0374463590773936	0.525502487698413	0.0392820012170203	-7.27428876666191	3.4825033237435266395264872464047611877718119144375918949663173e-13	6.2476109627958867913105181200501e-10	0.043060524944839	0.0285424933504482	0.0575785565392298
micro_Rd_CINGR	0.636605500793651	0.0499815932977608	0.633166728571429	0.0502958349469344	-7.52084398089131	5.4423764343687026091134807734569390533067596155136769198179536e-14	9.7636233232574524807495845075817e-11	-0.0685794931403824	-0.0870835187782051	-0.0500754675025596
micro_FA_ATRL	0.626042469047619	0.0492579982835858	0.622397906746032	0.0485178405392566	-5.24953691049874	1.5248204582037015624357062168470200447245588293299078941345215e-7	0.00027355279020174406030096569530236	-0.0745169639280275	-0.0939680148811454	-0.0550659129749095
micro_FA_ATRR	0.631108738492064	0.0180904794022667	0.630366982936508	0.0191489711732757	5.52524779258314	3.2902090780500978859045280427303437065233993052970618009567261e-8	5.9026350860218756073127233086582e-5	-0.0394069485654346	-0.0541291513294515	-0.0246847458014176
micro_FA_CSTL	0.629232601190476	0.0170703906928747	0.630076222619048	0.0177995331628068	-10.0476116579953	9.4120853510848269427684734566368482450574514626922746519972079e-24	1.6885281119846179535326641381207e-20	0.0481778605493883	0.0310737672391325	0.0652819538596442
micro_FA_CSTR	0.695911850396825	0.0139556457322522	0.694618304761905	0.0145128374808071	-2.05883716615006	0.039509839972933245844100014210198423825204372406005859375000000	70.880652911442243044315425493096	-0.0905545987430803	-0.10825929720621	-0.0728499002799509
micro_FA_CGL	0.689574202777778	0.0142600415411322	0.689320304365079	0.014589774854762	-21.8334765179143	1.1160143334275040938722138988458423083497623776633760276954775e-105	2.0021297141689423444067517345294e-102	-0.0175775518527243	-0.0343162774308832	-0.000838826274565406
micro_FA_CGR	0.638882509126984	0.0230471891193011	0.635931640079365	0.0239872082681835	-6.80441271968962	1.0146227834500950907042253561575663066071650852961738564772531e-11	1.8202332735094705927233802889467e-8	-0.12429170255426	-0.135494914227554	-0.113088490880965
micro_FA_FMAJ	0.641051787698413	0.0212047355144917	0.640030470634921	0.0217784422890492	-0.499950979386266	0.61710959479175819808460801141336560249328613281250000000000000	1107.0946130564142073637867724756	-0.0473879782284058	-0.0610487005182748	-0.0337272559385367
micro_FA_FMIN	0.642201639285714	0.0221411310232187	0.642127809920635	0.0227001330213844	3.07987249733351	0.0020708922868917156376311616838847839972004294395446777343750000	3.7151807626837378539103040608893	-0.00328380048976985	-0.016160452600456	0.00959285162091634
micro_FA_IFOFL	0.630703214285714	0.0283226612127954	0.631240754365079	0.0293981769250486	1.51198826496981	0.13053684791154626654297032928297994658350944519042968750000000	234.18310515331400217808877073367	0.0184878574933762	0.00671875359896438	0.030256961387788
micro_FA_IFOFR	0.623394108333333	0.0217863225937596	0.623599403174603	0.0224852788151525	3.24197176492236	0.0011870578246212291993050280680677133204881101846694946289062500	2.1295817373704851835532203541135	0.00922659326847979	-0.00273680755098979	0.0211899940879494
micro_FA_ILFL	0.620420593650794	0.0226444971598757	0.620906560714286	0.0236218342923268	-1.25691502887629	0.20878440585464938528126310757215833291411399841308593750000000	374.55922410324099719458601498445	0.0208340810584861	0.00823425085644726	0.033433911260525
micro_FA_ILFR	0.612446717460317	0.0213356434650521	0.612274738095238	0.0218592295526541	10.5842716251659	3.5251168030186442493293536989481910261216306066361474455759284e-26	6.3240595446154477832968605359131e-23	-0.00794036683934534	-0.0203253076956434	0.0044445740169527
micro_FA_SLFL	0.607369515079365	0.0206655246120402	0.609082316666667	0.0208807003083833	-28.2296655224915	2.5293638879302955062935180583486123373665712880157193788240148e-175	4.5376788149469501382905713966774e-172	0.0824249901451339	0.0671321990849706	0.0977177812052972
micro_FA_SLFR	0.658239457936508	0.0208633240510406	0.655385285714286	0.0220280696115558	-21.0385332863942	2.9124772584651946097902195191826567222804181955024571228104434e-98	5.2249842016865591299636538174137e-95	-0.129584260878007	-0.138621058091047	-0.120547463664967
micro_FA_UFL	0.653423124603175	0.0208934470728954	0.651041901984127	0.0220150823670308	-1.16443022018591	0.24424970664340500681177559272327926009893417358398437500000000	438.18397371826858222032541334556	-0.108843675476327	-0.11901605730192	-0.0986712936507339
micro_FA_UFR	0.596642963492063	0.0215293522870756	0.596434541269841	0.0220541031498861	14.3505751363584	1.0565736930710292683823880180903801940653483780182011615166556e-46	1.8954932053694265074780041044541e-43	-0.00954864939379156	-0.0256251240534982	0.00652782526591507
micro_FA_SLFTL	0.584804355555556	0.020420764123325	0.587688988888889	0.0206751710726553	-19.2849029307919	7.1924889578648466731856358133455399740181571246663886954811273e-83	1.2903325190409534931695030649142e-79	0.140343400403315	0.121076883892289	0.159609916914341
micro_FA_SLTFR	0.635136170634921	0.0206075467183399	0.631902358730159	0.021111190763292	-12.643547860514	1.2144765322236242606029912057683568360782238109525933436689030e-36	2.1787708988091819235217662231484e-33	-0.154762778167237	-0.170589339407417	-0.138936216927058
micro_FA_Middlecerebellarpeduncle	0.646139795634921	0.0236050177269482	0.643591353968254	0.0244097962830275	7.50546825835693	6.1209401887480053921206089262653530700102749717572692134126555e-14	1.0980966698613921673464372413720e-10	-0.10583087347431	-0.122286276500066	-0.0893754704485545
micro_FA_Pontine	0.731299361111111	0.0147553576706981	0.732932852380952	0.0148696048198546	3.12397266432851	0.0017842703227338922548905753018289033207111060619354248046875000	3.2009809589846027052736920914811	0.11027282174101	0.0813820325623692	0.139163610919651
micro_FA_GenuCC	0.646559291666667	0.0488768273364122	0.64846034047619	0.0480223371687222	-12.735476951993	3.7554408323710896966302927396775110825151078155317613584655996e-37	6.7372608532737349157547451749815e-34	0.0392238437333652	0.0145996312076182	0.0638480562591121
micro_FA_BodyCC	0.648284104365079	0.0400026850466499	0.645418992460317	0.041337913834682	-37.9752390055697	0.	0.	-0.0699626014928062	-0.080745461605331	-0.0591797413802813
micro_FA_SpleniumCC	0.623798552777778	0.0384033756029061	0.614863971031746	0.040219537460077	-17.66045549211	8.4554578868996669695946835390459035316542034203661722462243911e-70	1.5169091449098002543452862269048e-66	-0.224633541455146	-0.236375409821118	-0.212891673089175
micro_FA_Fornix	0.700814287301587	0.0253914719993185	0.697606317857143	0.0274834629760403	-38.3939016716023	0.	0.	-0.118197846596531	-0.131364387671928	-0.105031305521134
micro_FA_CorticospinaltractR	0.196464543253968	0.0718410445446756	0.179711443253968	0.066021230990034	4.09611600643331	4.2013945735859558640312716448761420906521379947662353515625000e-5	0.075373018650132048200721013309078	-0.234514877067812	-0.246652991137045	-0.222376762998578
micro_FA_CorticospinaltractL	0.666945688888889	0.050741369047524	0.669417257539683	0.0516652084531792	4.1893161519885	2.7979635991754314564613353999433797980600502341985702514648438e-5	0.050195466969207240328916357074984	0.0482492318127051	0.0251433144643554	0.0713551491610549
micro_FA_MediallemniscusR	0.650625181746032	0.0505475697786893	0.653250521428571	0.0520210283292006	3.27204993055634	0.0010677071803983243045849116370504816586617380380630493164062500	1.9154666816345938024253314768686	0.0511409748834106	0.0271933695277687	0.0750885802390526
micro_FA_MediallemniscusL	0.652144316269841	0.0273187154199404	0.653417995634921	0.0273154857022976	-0.268304882341519	0.78846464839485141951058722042944282293319702148437500000000000	1414.5055792203634466019934734504	0.0466257151654154	0.0186749348988112	0.0745764954320196
micro_FA_InferiorcerebellarpeduncleR	0.648411566666667	0.0303518900425974	0.648292033730159	0.0302851707164347	10.5569291060812	4.7184611477766279136764358216049347125082035939633731106360525e-26	8.4649192991112704771355258639593e-23	-0.00394255511242783	-0.0327499070343343	0.0248647968094786
micro_FA_InferiorcerebellarpeduncleL	0.663881754365079	0.0213517220678331	0.667387641666667	0.0213301803482608	3.38474417149988	0.00071244621962864029558054612678574812889564782381057739257812500	1.2781285180137806902714997514536	0.164279688708865	0.133567604632988	0.194991772784742
micro_FA_SuperiorcerebellarpeduncleR	0.655764529761905	0.0221114519042311	0.656912905555556	0.0227508104401887	12.9850051253798	1.4882821302604492312673555288984204408838033881017620013278260e-38	2.6699781416872459208936358188438e-35	0.051164736753919	0.0215108668440611	0.0808186066637769
micro_FA_SuperiorcerebellarpeduncleL	0.623485812301587	0.0284871395096859	0.627881597222222	0.0291110553614212	16.4878075952957	4.4894634593765943053985588578118706594178112621296829403816034e-61	8.0540974461216101838850145909145e-58	0.152542248947648	0.129378312134344	0.175706185760953
micro_FA_CerebralpeduncleR	0.635637113492064	0.0252455803883987	0.640955979365079	0.0255180011230498	10.8070669174851	3.1869744251709053412647230727745734534582075145048778963438374e-27	5.7174321187566041822289131925576e-24	0.20952776200028	0.1843425192423	0.23471300475826
micro_FA_CerebralpeduncleL	0.695246544047619	0.0185075840911791	0.698440689285714	0.0175599050060201	7.29340976066919	3.0220716125393632634970270014675570020802261583803272060322342e-13	5.4215964728956176947136664406328e-10	0.176819844760212	0.144494442778604	0.20914524674182
micro_FA_AnteriorlimbofinternalcapsuleR	0.700853026190476	0.0175432876876522	0.703132530952381	0.0171757149903048	4.58334665756438	4.5759248520868670806710336307343567341376910917460918426513672e-6	0.0082092091846438395427238343335374	0.13128296640561	0.0958429848722353	0.166722947938985
micro_FA_AnteriorlimbofinternalcapsuleL	0.681318627380952	0.0204740011702126	0.682407902777778	0.0218289208805184	1.72749161344589	0.084079410067371851411621719307731837034225463867187500000000000	150.83846166086510143244936443807	0.0511919004831592	0.0292812466053838	0.0731025543609346
micro_FA_.PosteriorlimbofinternalcapsuleR	0.684226199603175	0.0217657281160871	0.684722151984127	0.0218595419847254	5.40173956123558	6.5997723957301397821860748822697662063774259877391159534454346e-8	0.00011839991677939870769241818338792	0.0227365019869149	-0.00306923488315639	0.0485422388569862
micro_FA_PosteriorlimbofinternalcapsuleL	0.728030496031746	0.0135286114985018	0.729011036111111	0.0134918859128219	6.03328016416323	1.6066450937981698461459562383567452326094127101896447129547596e-9	2.8823212982739167039858454916120e-6	0.0725769778783021	0.0462021983083464	0.0989517574482578
micro_FA_RetrolenticularpartofinternalcapsuleR	0.735827067460317	0.0130289814818488	0.73698966984127	0.0128739432914049	4.67060505097303	3.0031385304215703077135388859852938026051560882478952407836914e-6	0.0053876305235762971320380887614576	0.0897561864261307	0.0605324136804842	0.118979959171777
micro_FA_RetrolenticularpartofinternalcapsuleL	0.651744608730159	0.0224824277154632	0.652728323412698	0.0231748765554903	-2.15230542135479	0.031373307121865645630265362342470325529575347900390625000000000	56.283712976626968260696060042392	0.0430036611127528	0.0249450048476514	0.0610623173778541
micro_FA_AnteriorcoronaradiataR	0.666849796825397	0.0205189157417719	0.66647136984127	0.0212941096871348	-18.7075111720242	4.2999199865531191348693586198059105670214331625097228046283050e-78	7.7140564558762957279556293639318e-75	-0.0180340655060514	-0.0344617937947775	-0.00160633721732522
micro_FA_AnteriorcoronaradiataL	0.640437699603175	0.0286986123554444	0.637549884126984	0.0308135332718657	-11.182216873407	4.9829451466826375060117889424491894170685801463340081263802157e-29	8.9394035931486516857851493627538e-26	-0.0934242225860536	-0.103235861907748	-0.0836125832643597
micro_FA_SuperiorcoronaradiataR	0.641810373015873	0.0305397595338278	0.639836136507936	0.0321591641908271	-20.3105586203324	1.0371804039303607142869567269881915151137426408130869651515211e-91	1.8607016446510671214308003682168e-88	-0.0619356185959449	-0.0728044065477851	-0.0510668306441047
micro_FA_SuperiorcoronaradiataL	0.692168556746032	0.0218635393732424	0.689002606746032	0.0232825578075444	-26.5996722574353	6.8475695234254498102435262891916157919099997373792881465806450e-156	1.2284539725025256959576886162810e-152	-0.137996256627057	-0.151379324041931	-0.124613189212182
micro_FA_PosteriorcoronaradiataR	0.694234147619048	0.0233675872442012	0.69009366547619	0.0252494993119815	-17.5998135939277	2.4713628481583183555606899521068287703666799007812371672721756e-69	4.4336249495960231298758777740797e-66	-0.165440716959272	-0.177717091718834	-0.153164342199711
micro_FA_PosteriorcoronaradiataL	0.610125677777778	0.0356299252524166	0.606374825793651	0.0384856978992739	-24.3099877184083	1.5371760517892834640281167595138819961592184219848986529318384e-130	2.7576938369099745344664414665679e-127	-0.0976161118845555	-0.108515396918234	-0.0867168268508775
micro_FA_PosteriorthalamicradiationR	0.619799491666667	0.0339839656554913	0.614986053174603	0.0370021089046902	7.44240031727081	9.8872062867749993781369255970829470724623756761051396324546658e-14	1.7737648078474348884377644521167e-10	-0.129330185613811	-0.139803305771341	-0.118857065456281
micro_FA_PosteriorthalamicradiationL	0.615974368650794	0.0309202511663981	0.617853771825397	0.0313306765108947	4.40398470797649	1.0628043816193239820707371057206813702578074298799037933349609e-5	0.019066710606250672238349023676629	0.0603511882269835	0.0444393482053169	0.0762630282486501
micro_FA_SagittalstratumR	0.618897705952381	0.032548016897805	0.619900393650794	0.0334785259456572	5.63548084133525	1.7457055221007432679136171858706727544330306045594625174999237e-8	3.1317957066487334226370292314520e-5	0.0302744423599843	0.0167946783339884	0.0437542063859801
micro_FA_SagittalstratumL	0.612087854761905	0.0287723126656746	0.613389178571429	0.0293199684051626	-5.46042469417737	4.7499693963145328688389983258499871254798563313670456409454346e-8	8.5214450969882719666971629965749e-5	0.0447539130598977	0.0291774145280062	0.0603304115917891
micro_FA_ExternalcapsuleR	0.621025233333333	0.0274099413579897	0.61987215	0.028074113729633	7.5903983677237	3.1892345163272615617473784707209884755111338472399751253760769e-14	5.7214867222911072417747969764735e-11	-0.0414858058093042	-0.0563867001610723	-0.0265849114575361
micro_FA_ExternalcapsuleL	0.60094558452381	0.0179376319091937	0.602442409920635	0.018603668719656	-13.6457205560241	2.1408687488747000906960702813506606825738252965643190745765512e-42	3.8407185354812119627087500847431e-39	0.0817530749077104	0.060602780454023	0.102903369361398
micro_FA_CingulumcingulategyrusR	0.587988176190476	0.018700318917718	0.584800341666667	0.0191569720064126	-2.2325140694369	0.025581006398642434918055954540250240825116634368896484375000000	45.892325479164528242992382445209	-0.168297757529859	-0.192647142369462	-0.143948372690257
micro_FA_CingulumcingulategyrusL	0.660744305555556	0.0206481162054545	0.660359433333333	0.020877095742622	-9.85189106958172	6.7266241454407892979153795578589640663856414121147165646462146e-23	1.2067563716920776000460190926799e-19	-0.0185305894531889	-0.0348042318349887	-0.00225694707138916
micro_FA_CingulumhippocampusR	0.669600151587302	0.0212138705933324	0.667986215873016	0.0220827122071409	-11.6628281018062	1.9737570370021601807011365338609026850202340088466503267593966e-31	3.5409201243818753641778389417465e-28	-0.0741502486178007	-0.0889257289192674	-0.059374768316334
micro_FA_CingulumhippocampusL	0.56474015952381	0.0261934685838684	0.559201641269841	0.0298986013838654	-19.037274087476	8.3775836089110198126490826021608337331855724798914994664317466e-81	1.5029384994386369543892454188277e-77	-0.195506777203762	-0.228682568352806	-0.162330986054718
micro_FA_Fornix_StriaterminalisR	0.542359152380952	0.0305088137748063	0.531416252777778	0.0328406345804746	5.97728609869742	2.2688553980856490245469437932405304403360446485748980194330215e-9	4.0703265841656543500372171650735e-6	-0.344580972272366	-0.381103632319304	-0.308058312225428
micro_FA_Fornix_StriaterminalisL	0.617030982539683	0.0252673446446341	0.618708292063492	0.0253674102275001	-8.73088246101996	2.5269318062361528125502324150859335573113726283110387973995792e-18	4.5333156603876581457151169526642e-15	0.0662497718781087	0.0444972906115378	0.0880022531446795
micro_FA_SuperiorlongitudinalfasciculusR	0.631694598809524	0.0221032217409152	0.629511446825397	0.0225707384708046	-9.59704710870261	8.2267521083673190224207026684657459962051210136758380310332585e-22	1.4758793282410970326222740587228e-18	-0.0976746488378221	-0.119658791402438	-0.075690506273206
micro_FA_SuperiorlongitudinalfasciculusL	0.686512737301587	0.0230918283429606	0.685044499206349	0.0241432321668677	-12.1386537416354	6.5901384614172734257092608085378622686574937346519297613558915e-34	1.1822708399782588525722413890517e-30	-0.0615972297810997	-0.0741919219868119	-0.0490025375753875
micro_FA_SuperiorfrontooccipitalfasciculusR	0.696905705555556	0.0224094209292451	0.69532093452381	0.0235184933428395	-4.65510708444061	3.2381236632988204524649222121324143586207355838268995285034180e-6	0.0058091938519580838917220704485656	-0.0680357600851579	-0.0790364811240677	-0.057035039046248
micro_FA_SuperiorfrontooccipitalfasciculusL	0.71243528531746	0.0217510054597042	0.711237122222222	0.0238612346164348	-12.6144723423296	1.7573068449793709299901152000632996242195221320722403902299442e-36	3.1526084798929914484022666689136e-33	-0.0518870531327114	-0.0737532858238463	-0.0300208204415765
micro_FA_UncinatefasciculusR	0.695337696428571	0.0363069085688881	0.689108838888889	0.0398134077853799	0.931222104305179	0.35173868603312824498985378340876195579767227172851562500000000	631.01920274343207151179768743532	-0.16218462900063	-0.187555205663231	-0.136814052338029
micro_FA_UncinatefasciculusL	0.604591048412698	0.0253518859013193	0.604907456349206	0.0266333524784144	-4.38625808840158	1.1531728415203026502015674903400821449395152740180492401123047e-5	0.020687920776874229544616120776701	0.0121422774808366	-0.0134209288921072	0.0377054838537805
micro_FA_TapetumR	0.572119081349206	0.0310885056572381	0.569920985714286	0.033223477783644	-13.4061542290211	5.5650684088431214659722446777737266499446055151189365055477433e-41	9.9837327254645599099542069519261e-38	-0.0681482121933956	-0.0986423512996178	-0.0376540730871734
micro_FA_TapetumL	0.530494694444444	0.075371483687698	0.523408498809524	0.081612321829251	-12.951413793578	2.3066639569283688614969459076635221579829070626846887618911734e-38	4.1381551387294937375255209583484e-35	-0.0878161778662389	-0.100682618955995	-0.0749497367764832
micro_FA_Mean	0.56453688015873	0.0776602673266685	0.557143511904762	0.0836096085585257	-13.3254953656368	1.6453701968843206004651647851073869972278786283089107400561980e-40	2.9517941332104711572345056244827e-37	-0.0897527705314406	-0.103365838005819	-0.0761397030570625
micro_FA_CINGL	0.639813890873016	0.0189215193922987	0.6384665	0.0198125833885635	-17.5211885125083	9.8740923701617919885394608697286003057359805623867262657088482e-69	1.7714121712070254827439792800293e-65	-0.0685090327562229	-0.0785998400770546	-0.0584182254353913
micro_FA_CINGR	0.553276963888889	0.0235026140021063	0.548621834126984	0.0249009593570173	-8.8365762884631	9.8696595299382944870906856808647069367130006827703485663971783e-19	1.7706169196709300309840690111471e-15	-0.191366311366568	-0.212973312174569	-0.169759310558567
micro_Ax_ATRL	0.572300469047619	0.022163361798693	0.57059518015873	0.0232268607047825	-11.0793914141848	1.5794245990144280001675023887814042981391024274993651885037551e-28	2.8334877306318838323004992854738e-25	-0.0747054028031503	-0.0913022470019569	-0.0581085586043437
micro_Ax_ATRR	1.90559659126984	0.0355591685097501	1.89878529365079	0.037263091564404	3.16503491308115	0.0015506434347188112823912042870233563007786870002746582031250000	2.7818543218855474406098204909199	-0.186832168603344	-0.220178296255135	-0.153486040951552
micro_Ax_CSTL	1.90471777896825	0.0378995256186126	1.90690766031746	0.0397879816860064	-22.624163222947	2.5067338400304510642933662367991837597513585681913299960898493e-113	4.4970805090146292093422990288177e-110	0.0563099146269377	0.0214036926362094	0.091216136617666
micro_Ax_CSTR	1.95107018373016	0.0332807245847866	1.93608835515873	0.0323672103863735	-6.22528308671866	4.8068727863047500985136415040306114010437710248879739083349705e-10	8.6235297786307216767334728582309e-7	-0.456301352590999	-0.497848092521731	-0.414754612660268
micro_Ax_CGL	1.94554545992063	0.0320746655133665	1.94164796428571	0.0313002820848982	-0.0350997217083995	0.97200022332138003022805605723988264799118041992187500000000000	1743.7684006385557742291325666883	-0.122969830403071	-0.161840994116438	-0.0840986666897036
micro_Ax_CGR	1.93612586944444	0.0387034778786911	1.93610307301587	0.0345823191211373	15.195209458496	3.8044558252969253752440125974848279447416924302738823904114938e-52	6.8251937505826841231877585998878e-49	-0.00061811210625452	-0.035141711234973	0.0339054870224639
micro_Ax_FMAJ	1.91949584047619	0.044543602892098	1.93104330912698	0.0393406888661063	-20.9471585303603	1.9916595309094808619353171138539382121881088583647494797906282e-97	3.5730371984516086663119589022540e-94	0.273272532659566	0.237363635054836	0.309181430264297
micro_Ax_FMIN	1.95353071825397	0.038175178323915	1.93911501547619	0.0371623509446615	26.1105657853808	2.7658507699053735068119996240185446025159251405394803840430047e-150	4.9619362812102400712207273254893e-147	-0.382566530636842	-0.41965768012837	-0.345475381145313
micro_Ax_IFOFL	1.89345060436508	0.0461403001188353	1.91563356190476	0.0429010275959046	-12.7479963154969	3.1986103312225136211257903129088983922327755676922976683503577e-37	5.7383069342131894362996678213586e-34	0.497151872139675	0.457585408424885	0.536718335854464
micro_Ax_IFOFR	1.87561417301587	0.0398627463544154	1.86764360992063	0.0421656433137989	-1.75599922350318	0.079088541148022051263666298837051726877689361572265625000000000	141.88484281955155996701734011367	-0.193889320446842	-0.223985275550974	-0.163793365342711
micro_Ax_ILFL	1.91207213849206	0.0359597026298017	1.91108125714286	0.0370075065462065	-25.0415397334619	2.1586239230372539558083627033720917560969146228153047913009545e-138	3.8725713179288335967202026898495e-135	-0.0271438459036004	-0.0574533957781035	0.00316570397090259
micro_Ax_ILFR	1.84689492103175	0.0448629934357527	1.82774124761905	0.0453772456053806	-18.6995704817179	4.9905074713745394888801379876301010362014203207587399651439347e-78	8.9529704036459238430509675498084e-75	-0.424472866059205	-0.459168298145034	-0.389777433973375
micro_Ax_SLFL	1.84704485714286	0.0466898554771271	1.83143994166667	0.0510935324609097	-9.14807314886089	5.7958048623107550238732554161218460843247847294930363577086796e-20	1.0397673922985494512828620216523e-16	-0.317727138089741	-0.351867493440624	-0.283586782738859
micro_Ax_SLFR	1.89146038174603	0.0389121798652265	1.88667041507937	0.0403401992418346	5.30357650057106	1.1355558380944935153206463507649659483433879358926787972450256e-7	0.00020371871735415213664852395532723	-0.120719882841813	-0.146684275189191	-0.0947554904944348
micro_Ax_UFL	1.90877616349206	0.0408359379102839	1.91156334801587	0.0392036925899423	-4.52230419701768	6.1170063397783092079941849594781899668305413797497749328613281e-6	0.010973909373562286719141567817304	0.0695261407573086	0.0437951844802131	0.0952570970344042
micro_Ax_UFR	1.76010278055556	0.0514716887327726	1.75598949920635	0.053096177847606	1.2155986891969	0.22413783373992543501707075392914703115820884704589843750000000	402.10327372942623042062493254889	-0.0786316759358543	-0.112771436468403	-0.0444919154033059
micro_Ax_SLFTL	1.76630360793651	0.0511931821901716	1.76743806825397	0.052459623684926	-24.6267848428452	6.5264847456354282119542083321997256294518138418365216407637986e-134	1.1708513633669958212245849747966e-130	0.0218832550075729	-0.0134127975058247	0.0571793075209704
micro_Ax_SLTFR	1.80027720119048	0.055284345109104	1.77643324722222	0.0564416861562654	-29.361196843765	1.7194776730278373324474965519226927538624509073611741399661643e-189	3.0847429454119401744108088141493e-186	-0.426730852611131	-0.462213908751746	-0.391247796470516
micro_Ax_Middlecerebellarpeduncle	1.90246069761905	0.0571700757232791	1.86950068769841	0.0653153966296716	-36.7819478757851	3.5887589325329453841988144766738478018677121737936936061318115e-296	6.4382335249641040192526731711529e-293	-0.533716184706547	-0.571805502546334	-0.495626866866761
micro_Ax_Pontine	1.89736063650794	0.0678315075504014	1.8449987452381	0.0584636892027241	-12.5851997124413	2.5469782100958183026076185184689925359374199798886648532090120e-36	4.5692789089118980348780676221334e-33	-0.824313988537958	-0.875167593731148	-0.773460383344769
micro_Ax_GenuCC	2.04952956071429	0.0857164532859826	2.03055231944444	0.088188810018849	15.4782794177249	4.8630594347172841339842513219533869618668158476859546870841256e-54	8.7243286258828077363677468715844e-51	-0.21815364260641	-0.252538039918454	-0.183769245294365
micro_Ax_BodyCC	2.00632845039683	0.0538190547568878	2.01877569761905	0.0567451438734083	28.770924431032	4.9583821676950258589785815226579799042059811404533892166384145e-182	8.8953376088448763910075752516484e-179	0.224645165542725	0.195835509698941	0.253454821386509
micro_Ax_SpleniumCC	2.13428530198413	0.0469269827859103	2.15158869880952	0.0461888515711513	-2.02447412837934	0.042921391324888535923065546739962883293628692626953125000000000	77.000976036850033445979590851493	0.371553736938677	0.345377065746584	0.39773040813077
micro_Ax_Fornix	2.00372781269841	0.043594810158983	2.00201020198413	0.044001397161035	28.5089219244215	9.0809784249513312390826552871390522393322820941524970760640263e-179	1.6291275294362688242914283585127e-175	-0.0392151898010931	-0.07720450545733	-0.00122587414485614
micro_Ax_CorticospinaltractR	2.61523487222222	0.122746562704809	2.64201126706349	0.120648549081305	-5.40580662940489	6.4517372994068517187029438396395075727696166723035275936126709e-8	0.00011574416715135891983353081248313	0.219814327389636	0.204517147551823	0.23511150722745
micro_Ax_CorticospinaltractL	2.06128003253968	0.0918927602216355	2.05250441388889	0.0907625298762874	-8.11280150279107	4.9465840495271126625296344203279951076446556076926519551761885e-16	8.8741717848516401165781641500684e-13	-0.0960819978336849	-0.131006802314498	-0.0611571933528718
micro_Ax_MediallemniscusR	2.080496525	0.0875150910634625	2.06744326190476	0.0880187057289378	-8.2730623135926	1.3056141740651331356349314110893785816856207601666106654647592e-16	2.3422718282728488453290669514943e-13	-0.148724215098919	-0.184861175919641	-0.112587254278197
micro_Ax_MediallemniscusL	1.94260288730159	0.0916745190841752	1.92921931349206	0.0856060583471923	-9.36376473001519	7.6945044447535919728985327975531833349088918820993975499974993e-21	1.3803940973887943999379967838810e-17	-0.150653623187684	-0.186555412825986	-0.114751833549381
micro_Ax_InferiorcerebellarpeduncleR	1.97013431428571	0.0908441649689137	1.95563265753968	0.0831013896397559	-20.4114126893999	1.3240206100276277884196870767930423178599163031345111761413718e-92	2.3752929743895642524249186157667e-89	-0.166073511861344	-0.201082242443217	-0.131064781279471
micro_Ax_InferiorcerebellarpeduncleL	1.94204563055556	0.0672111280104382	1.91151761111111	0.0708174409437009	-18.9477720429577	4.6067876680081640987480205836432275311669135516113028232553424e-80	8.2645770764066463931539489270560e-77	-0.441983802258051	-0.486459481184385	-0.397508123331717
micro_Ax_SuperiorcerebellarpeduncleR	1.96747077936508	0.0680276444502082	1.94057846507937	0.067605738824754	-6.39803647364661	1.5738769747950255903109969525478697288667362386149761732667685e-10	2.8235352927822759090179285328709e-7	-0.396539144410239	-0.439149477030157	-0.353928811790321
micro_Ax_SuperiorcerebellarpeduncleL	2.14710372261905	0.0495700703047986	2.14102146746032	0.049863931848903	-12.6734518403646	8.2980865821882317274413172065241037950068663865169379892537289e-37	1.4886767328445687719029723068504e-33	-0.122335745770526	-0.159960872617712	-0.0847106189233404
micro_Ax_CerebralpeduncleR	2.1121646781746	0.0505280700862317	2.0988215734127	0.0519751484739831	5.64334542493596	1.6677726281455364350733242017645052701624308610917069017887115e-8	2.9919840948930923645215436179655e-5	-0.260273423924799	-0.301210852541608	-0.21933599530799
micro_Ax_CerebralpeduncleL	2.03047394007937	0.0660646004151202	2.03827855714286	0.0607784147295536	-10.5560502945372	4.7628284348514133546984036060282996653877187274282416635289109e-26	8.5445142121234355583289360692148e-23	0.12280891500431	0.0799859169614502	0.16563191304717
micro_Ax_AnteriorlimbofinternalcapsuleR	2.05465428452381	0.0643361568404209	2.0409253765873	0.0596168825369077	7.28877362534032	3.1278909892015711834062118222081158060154937317065559909678996e-13	5.6114364346276187030307440090414e-10	-0.221098730972847	-0.262659253481916	-0.179538208463777
micro_Ax_AnteriorlimbofinternalcapsuleL	1.90084562380952	0.0648721128492189	1.90879091587302	0.0652539084178469	-1.38647487323973	0.16560194760646304579232435116864508017897605895996093750000000	297.08989400599470415142988599655	0.122114436356729	0.0891475423719988	0.155081330341459
micro_Ax_.PosteriorlimbofinternalcapsuleR	1.90781031071429	0.0689212404533544	1.90621773492063	0.0719508541259306	6.03654029641094	1.5745344618809600700137520825727492634893422973618726246058941e-9	2.8247148246144423656046712361355e-6	-0.0225842313044928	-0.0545217468140438	0.00935328420505818
micro_Ax_PosteriorlimbofinternalcapsuleL	2.00077438531746	0.041668023027418	2.00630225277778	0.0432621596706588	-11.7360873018619	8.3249545364292215636995323543247282868241796184572681954453869e-32	1.4934968438354023485276961043659e-28	0.13011901988685	0.0876829004623052	0.172555139311394
micro_Ax_RetrolenticularpartofinternalcapsuleR	2.01437302301587	0.0409015134044303	2.00354391071429	0.0451711015435771	0.813920466039638	0.41569051538357199016004983604943845421075820922851562500000000	745.74878459812815034712940587269	-0.250864949595318	-0.293424465928403	-0.208305433262233
micro_Ax_RetrolenticularpartofinternalcapsuleL	1.93732123650794	0.054245344669606	1.93813661388889	0.0552007966527889	-12.1073265472281	9.6591313114904076988832265112709825184817211642707888748092126e-34	1.7328481572813791411796508361220e-30	0.0148979445666898	-0.0209877144111147	0.0507836035444942
micro_Ax_AnteriorcoronaradiataR	1.9316493734127	0.0495367131722296	1.91921826150794	0.0535576480863912	17.0533844682372	3.2986740578546654115334107291964968255617299354420266557719112e-65	5.9178212597912697482909388481785e-62	-0.240607989072665	-0.280127407668112	-0.201088570477219
micro_Ax_AnteriorcoronaradiataL	1.90955084722222	0.04186367669458	1.92174236111111	0.0400922891713724	13.1500655095002	1.7002707698292338809759256095896855126509544845643764025593127e-39	3.0502857610736455824708105436039e-36	0.297220556766997	0.262306017108397	0.332135096425596
micro_Ax_SuperiorcoronaradiataR	1.93548691626984	0.0413529530579747	1.94468488055556	0.0409351803149909	20.9487696874671	1.9254143654514348155097673532774046923997596671230206982501029e-97	3.4541933716198740590245226317797e-94	0.223542116495043	0.189802292289519	0.257281940700566
micro_Ax_SuperiorcoronaradiataL	1.98175416031746	0.036122740904371	1.99529145119048	0.0335441759333811	11.0087565785113	3.4675624458373106748555267391083456924738355103383961729663537e-28	6.2208070278321353506908149699604e-25	0.387664887280717	0.350047960608755	0.425281813952679
micro_Ax_PosteriorcoronaradiataR	1.98064739087302	0.0354738357388399	1.987585375	0.0354426501297543	8.00086071942753	1.2355248148764092889368979773167735216144125448903268171818581e-15	2.2165315178882782643527949713063e-12	0.195666250016066	0.160490158633307	0.230842341398825
micro_Ax_PosteriorcoronaradiataL	2.02021339603175	0.0424239486266252	2.02462053055556	0.042698102588444	0.651872884336184	0.51448317865043047270035003748489543795585632324218750000000000	922.98282249887226802442796724790	0.10354404537432	0.0781049367930613	0.128983153955578
micro_Ax_PosteriorthalamicradiationR	2.00177392698413	0.0389906452148483	2.00213489563492	0.0389259187689102	-18.4636139551675	4.0529354803734794094139022702443915132944838451700773708836724e-76	7.2709662517900220604885406728184e-73	0.00926549576424598	-0.018600047450076	0.037131038978568
micro_Ax_PosteriorthalamicradiationL	2.03138423650794	0.0391304607344028	2.0189116547619	0.0401465175403986	-21.2867423059325	1.5064255301853484953828783053773965850542591444659114512279859e-100	2.7025274011525152007168836798470e-97	-0.314542914819985	-0.348756640329111	-0.280329189310858
micro_Ax_SagittalstratumR	2.01752380277778	0.0466131168948168	2.00308250912698	0.0433004095469318	-17.2052284651255	2.4261802626985594740340950232028480267733350183189893252522278e-66	4.3525673912812156964171664716259e-63	-0.319920189769296	-0.350128211763378	-0.289712167775214
micro_Ax_SagittalstratumL	1.96736367460317	0.0482935773601033	1.95099323650794	0.0533276473963861	-23.7420065127558	1.3288466688499212441265043509802105224130325530062730847995912e-124	2.3839509239167587119629488056585e-121	-0.320784827933786	-0.358264901321917	-0.283304754545655
micro_Ax_ExternalcapsuleR	1.90871366706349	0.056915627570252	1.8829365202381	0.0575623512047822	3.71816732894653	0.00020067333632191916136661147262998383666854351758956909179687500	0.36000796536152297549170098189819	-0.45031793270833	-0.489341363100905	-0.411294502315756
micro_Ax_ExternalcapsuleL	1.7667808734127	0.0642360083401902	1.77043898928571	0.0683352318540366	-8.86994270239876	7.3183548473145382382653636329671461287274255633122162396919652e-19	1.3129128596082281599448062357543e-15	0.0550230653897559	0.025989741754428	0.0840563890250838
micro_Ax_CingulumcingulategyrusR	1.68481113571429	0.072923324911038	1.67364089444444	0.080088108420045	15.9362464051956	3.5505002300512101701328945500101886063946761268155139941010604e-57	6.3695974127118710452184128227183e-54	-0.145223887235763	-0.177490064605746	-0.11295770986578
micro_Ax_CingulumcingulategyrusL	1.9045635781746	0.0541713701886756	1.92013790357143	0.0476648085863593	4.39698303723572	1.0976591956998511353973783932769237026150221936404705047607422e-5	0.019692005970855329369028968375388	0.30378888611252	0.265565074558894	0.342012697666146
micro_Ax_CingulumhippocampusR	1.91489876984127	0.0523188581862341	1.9190945234127	0.0468700625960039	-18.6474892859625	1.3234812066375063929857566944598412515680229562120668656218810e-77	2.3743252847076864690164475098610e-74	0.0841792676777022	0.0465807430283716	0.121777792327033
micro_Ax_CingulumhippocampusL	1.67189309920635	0.101587902667602	1.63332707301587	0.104921450063259	-22.5405887085221	1.6609557060937122464188921792731702848878717190463985098709582e-112	2.9797545367321197700754925696161e-109	-0.373359981340327	-0.413956672448888	-0.332763290231765
micro_Ax_Fornix_StriaterminalisR	1.62088544404762	0.1084930883131	1.56922465119048	0.105535868368867	1.21802089323872	0.22321603317181859527096321471617557108402252197265625000000000	400.44956351024255991610800720082	-0.482632407574785	-0.526985776997123	-0.438279038152448
micro_Ax_Fornix_StriaterminalisL	1.96729931190476	0.0644830334296621	1.96889100119048	0.0642347270545932	-14.9622657550349	1.2953948430030566716935749529342824340327010751982104802001757e-50	2.3239383483474836690182734655641e-47	0.0247313321623083	-0.015080449666158	0.0645431139907747
micro_Ax_SuperiorlongitudinalfasciculusR	1.93689882380952	0.0706525019579304	1.91454303531746	0.0730171123438614	3.11623567570088	0.0018317581420655535025254767589331095223315060138702392578125000	3.2861741068656029835307053055260	-0.311098535792816	-0.35283491013131	-0.269362161454323
micro_Ax_SuperiorlongitudinalfasciculusL	1.98256645515873	0.037432585102455	1.98425663769841	0.0358995233763563	-9.67751548601831	3.7573577737409673035153036051813466908574476082044128665086416e-22	6.7406998460912953425064546676953e-19	0.0460335878648312	0.017058354783605	0.0750088209460574
micro_Ax_SuperiorfrontooccipitalfasciculusR	1.95939845515873	0.0360135896740876	1.95394757103175	0.0365581612865465	10.5314254919868	6.1890055133758481522968265159787561443399867513753211054927503e-26	1.1103075890996271585220506769666e-22	-0.150196913546739	-0.180794361019502	-0.119599466073977
micro_Ax_SuperiorfrontooccipitalfasciculusL	1.95979980515873	0.0621650361699345	1.97264057936508	0.0615563890554821	4.21182421170099	2.5331664761486263442698610437453510257910238578915596008300781e-5	0.045445006582106356616201307124792	0.207567843268216	0.168514922984042	0.24662076355239
micro_Ax_UncinatefasciculusR	1.94750161349206	0.0887417553945915	1.95489400198413	0.0918578620196516	-8.01279639052382	1.1212919143333127184167430961800652557524556962934014769928126e-15	2.0115976943139630168396371145470e-12	0.081825906618937	0.04367553502624	0.119976278211634
micro_Ax_UncinatefasciculusL	1.72666395595238	0.0822886598114766	1.71329141944444	0.0848419002339734	-11.7299502705063	8.9511247832382295771736750984308824422386185886863941360407023e-32	1.6058317861129383861449573126585e-28	-0.159969365930783	-0.199357549493546	-0.12058118236802
micro_Ax_TapetumR	1.61517886666667	0.106376259366193	1.59007583849206	0.109807431614455	1.24261888422238	0.21400830771712253675076453873771242797374725341796875000000000	383.93090404451783093087158249546	-0.23214870948002	-0.271467168859104	-0.192830250100936
micro_Ax_TapetumL	2.16697250952381	0.0816711280195396	2.16826925833333	0.0848121864503154	6.66001140972598	2.7380632797359258436084591439988779066477819768010704137850553e-11	4.9120855238462509634335757043340e-8	0.0155528638467439	-0.00898581239296715	0.0400915400864549
micro_Ax_Mean	2.12914118373016	0.103611837384002	2.13769848611111	0.110149815544842	-6.93950221166847	3.9348396184494420314996639020581017292046976940866898075910285e-12	7.0591022754982990045103970402922e-9	0.0796888710193349	0.0561945152748646	0.103183226763805
micro_Ax_CINGL	1.89914350436508	0.031514809077293	1.89576450992063	0.0315933147411375	-23.1664781049553	9.9186796077774771433200541998800431051477226645829306766176803e-119	1.7794111216352793995116177234585e-115	-0.107085409190466	-0.137424035502833	-0.0767467828780984
micro_Ax_CINGR	1.77737600674603	0.067182060290693	1.74559890436508	0.0653955406518159	-16.9124766290784	3.6408022350117754184171553257056932488024795041967773028723643e-64	6.5315992096111251006403766543160e-61	-0.479255766018978	-0.522077737633746	-0.436433794404209
micro_ADC_ATRL	1.84295884126984	0.0545559473430097	1.82498959484127	0.0568823128870447	-5.9312006181934	3.0072749523450831170688950303966982535719409952434943988919258e-9	5.3950512645070791120215976845317e-6	-0.322260211807793	-0.3605730636839	-0.283947359931686
micro_ADC_ATRR	0.997469808333333	0.0335464185848853	0.994971480555556	0.0359471638845433	2.31535991182786	0.020593243492141012629392804456074372865259647369384765625000000	36.944278824900976657130691194197	-0.0714786978303965	-0.0951346532815746	-0.0478227423792184
micro_ADC_CSTL	0.999989398015873	0.0327505918222577	1.00102619484127	0.0353136791008483	-15.3517711717371	3.4464670595046303586899299415856307776157515614308897421181986e-53	6.1829619047513068634897343152046e-50	0.0302880254210551	0.00463701524311371	0.0559390355989965
micro_ADC_CSTR	0.949682294047619	0.0263705529770848	0.94333603531746	0.0259859261570513	-3.39007103600842	0.00069874514915939953205864521024182067776564508676528930664062500	1.2535487975919627605132095071738	-0.242389859430827	-0.273794621679324	-0.210985097182331
micro_ADC_CGL	0.95313935	0.0263694586210782	0.951756557539683	0.0261914302930144	7.55007576699442	4.3500510221479679485301764188726121826444361018193518475527526e-14	7.8039915337334544996631364954575e-11	-0.0526150966977548	-0.0830627887815489	-0.0221674046139607
micro_ADC_CGR	1.00299588055556	0.0381663662676529	1.0064909484127	0.0375087729011168	15.5119011005759	2.8821732868867473400877044996715431192614835640012738821264523e-54	5.1706188766748247281173418724107e-51	0.0923368007372471	0.0683097917556565	0.116363809718838
micro_ADC_FMAJ	0.989139378174603	0.0379827938371195	0.996950878968254	0.0366919016388978	-15.5620014964366	1.3190856308612925468002315774507310260869083195107032581165418e-54	2.3664396217651588289596154499466e-51	0.208972407332152	0.182275146589725	0.23566966807458
micro_ADC_FMIN	1.01230312857143	0.0399230388858096	1.00451016428571	0.0399655690201801	26.4862802982571	1.3947896980287702277315664473976668612208844785460486822889663e-154	2.5022527182636137885504302066314e-151	-0.195095507139468	-0.219905577484122	-0.170285436794815
micro_ADC_IFOFL	0.988612286111111	0.045913817697184	1.00119285396825	0.0481949786370306	-11.164162381473	6.1064057447471838873673539694919817971389978778220105190143294e-29	1.0954891906076447893937033021269e-25	0.266214063779139	0.246163622968091	0.286264504590187
micro_ADC_IFOFR	0.985175752380952	0.0385822657582044	0.980577451190476	0.0402718092673392	-2.23559524446802	0.025378296390223643169692380183732893783599138259887695312500000	45.528663724061215846428130049617	-0.116264780838287	-0.13674983830904	-0.0957797233675348
micro_ADC_ILFL	1.00974561666667	0.0386922456887135	1.00882164007937	0.0410564174402639	-21.5513490513917	5.1426590747712242713988885000355697520600630124396831907344496e-103	9.2259303801395763428896059690638e-100	-0.0230314075979077	-0.043230754671217	-0.00283206052459847
micro_ADC_ILFR	0.980335067460318	0.0402774268126957	0.969755444444444	0.0399799554323967	-19.5798627134627	2.2963854496259028601365812266802584936147969732573033370247001e-85	4.1197154966288697310850267206644e-82	-0.263624966671205	-0.288018911873327	-0.239231021469082
micro_ADC_SLFL	0.985048873809524	0.0388751798230115	0.974340612698413	0.0401323900396792	1.67057769943786	0.094805120351992150373732215484778862446546554565429687500000000	170.08038591147391777047559457969	-0.270819168871406	-0.298427669733874	-0.243210668008939
micro_ADC_SLFR	0.955506344047619	0.0371697975944645	0.956078735714286	0.0390861721155181	11.7785536306022	5.0349615618333951453151515102362024669603753042398638578810328e-32	9.0327210419291108906953818093637e-29	0.0149236180957401	-0.00259033113053703	0.0324375673220172
micro_ADC_UFL	0.970326256349206	0.0386157187778476	0.974675601587302	0.039475614778862	-4.35226573118287	1.3473781260778699262370579348147003884150763042271137237548828e-5	0.024171963581836986476692819350576	0.111278069043421	0.0926995810265807	0.129856557060261
micro_ADC_UFR	0.945033768253968	0.0373080857559216	0.942967810714286	0.0395516013370711	-4.86401618753422	1.1502749998086156270457516143101983630003815051168203353881836e-6	0.0020635933496566564349200783960725	-0.0535432128609884	-0.0776785065558401	-0.0294079191661366
micro_ADC_SLFTL	0.962153882539683	0.0357046572912487	0.959656282539682	0.0368945695279531	-19.8005474037198	2.9447645193615364537631565771714653951196426221484978015941101e-87	5.2829075477345963980511028994456e-84	-0.0687410249874824	-0.096479710728663	-0.0410023392463017
micro_ADC_SLTFR	0.928162821825397	0.0379993827420721	0.918336842460317	0.0384580757299493	-24.1006785696677	2.4590928118841392831585633345071016256501095775163283458776349e-128	4.4116125045201458739864626221057e-125	-0.256992333785428	-0.2828536318829	-0.231131035687955
micro_ADC_Middlecerebellarpeduncle	0.973989668253968	0.045335121580571	0.957781167460317	0.0456734794628859	-36.9070217337204	3.5655028877601550363471279312095152618591189432300854350024849e-298	6.3965121806417181352067475085899e-295	-0.356181692262041	-0.386059571881235	-0.326303812642847
micro_ADC_Pontine	0.883465368253968	0.040733383880778	0.854204689285714	0.0312008927806741	-8.2940399979642	1.0946561920546062169597182570924498358346352067148668507634568e-16	1.9638132085459635532257345532239e-13	-0.796887443394482	-0.84547422987844	-0.748300656910524
micro_ADC_GenuCC	1.06664308690476	0.103825954328026	1.05500166904762	0.101805795872975	17.9391338871248	5.8357619166198102591170909154650302370417187325454227527648777e-72	1.0469356878415939604856061102344e-68	-0.113184793884244	-0.140023457376497	-0.0863461303919922
micro_ADC_BodyCC	1.04082134404762	0.0734842174116409	1.05191919365079	0.0782033011709376	35.5929342310088	1.8019346176643140243468446902408370998992210352850972691551838e-277	3.2326707040897793596782393742921e-274	0.144695938789337	0.128800639919219	0.160591237659455
micro_ADC_SpleniumCC	1.14687280436508	0.0758516065866787	1.16887814007937	0.0787935538548405	5.37348042905713	7.7231191358514136088396094450420070742779898864682763814926147e-8	0.00013855275729717436014258259344405	0.283361128241307	0.267443577844895	0.299278678637719
micro_ADC_Fornix	0.975913197619048	0.0464963507589211	0.979184663888889	0.0497537935594174	45.0484106946014	0.	0.	0.0676299388636935	0.0429279569286746	0.0923319207987123
micro_ADC_CorticospinaltractR	2.18534087619048	0.243823813455773	2.24468811904762	0.234083543788019	-4.57633693671084	4.7318821964189210709612540273205638641229597851634025573730469e-6	0.0084889966603755444013044897250131	0.245705486132383	0.234852590380975	0.25655838188379
micro_ADC_CorticospinaltractL	1.05092118531746	0.0924119149114013	1.04494025595238	0.0943231344055324	-5.91029771212464	3.4148997931188699829158481909149522315338742828316753730177879e-9	6.1263302288552527493510316545014e-6	-0.0640340867909932	-0.0914934467394556	-0.0365747268425308
micro_ADC_MediallemniscusR	1.08096828373016	0.0931626765044929	1.07265960198413	0.0959277222968659	-6.77774270718625	1.2206798193540375969606484730912797755444931802060182235436514e-11	2.1898995959211434489474033607258e-8	-0.087822432825048	-0.11700908965934	-0.0586357759907556
micro_ADC_MediallemniscusL	0.995807556746032	0.0763401471061	0.987781968650794	0.0710637485813192	-5.723998991738	1.0404536714988902214575221586399800255406944415881298482418060e-8	1.8665738866690090572947947526001e-5	-0.108532187305681	-0.140016997982309	-0.0770473766290532
micro_ADC_InferiorcerebellarpeduncleR	1.01574675555556	0.0809243921002618	1.00862180436508	0.0754978353625226	-19.0399989901246	7.9529167150805785731908241754566245226215362522375904808230740e-81	1.4267532586854557960304338570769e-77	-0.0908094406922509	-0.121975176834558	-0.0596437045499443
micro_ADC_InferiorcerebellarpeduncleL	0.982985782539682	0.0547733204640955	0.962610029761905	0.0534892003026385	-14.2918671121411	2.4592643205956460204251766638474357133840180682286865752904871e-46	4.4119201911485889606427669349423e-43	-0.376332710593053	-0.416429937471772	-0.336235483714335
micro_ADC_SuperiorcerebellarpeduncleR	1.00883966230159	0.0575163521090789	0.993648999603175	0.0557830441070114	-9.72367585887254	2.3899453668388390895989842858271174517826623812735253522175844e-22	4.2875619881088773267405778087738e-19	-0.268040656106708	-0.305462730749053	-0.230618581464362
micro_ADC_SuperiorcerebellarpeduncleL	1.16423609880952	0.0623742189875674	1.15539959642857	0.0635375840838274	-15.4215626653537	1.1723296028242999513255856139670665416975804043095994082783088e-53	2.1031593074667941126781005914569e-50	-0.140320533472737	-0.168750120091805	-0.111890946853669
micro_ADC_CerebralpeduncleR	1.12699079007936	0.0569059583561153	1.11283504047619	0.0576957915526291	0.988646330315926	0.32283620998360956777517571936186868697404861450195312500000000	579.16816071059556458866524053519	-0.247012041165987	-0.278888330636137	-0.215135751695837
micro_ADC_CerebralpeduncleL	0.996745831349206	0.0465159325372413	0.997679613888889	0.0452783387012114	-10.5128063758609	7.5415356152591246462179186106671652838327994224728640694056643e-26	1.3529514893774869615314945987537e-22	0.0203400326463488	-0.0199973834538506	0.0606774487465482
micro_ADC_AnteriorlimbofinternalcapsuleR	1.00235401785714	0.0467727306488367	0.992660071031746	0.0445077224340283	6.02528370293448	1.6881324159543016728202283056035383490556256447234773077070713e-9	3.0285095542220172010394895802527e-6	-0.212210100057364	-0.252226222363317	-0.17219397775141
micro_ADC_AnteriorlimbofinternalcapsuleL	0.934171792063492	0.048113156204299	0.938031029761905	0.053284477033235	-1.59279546449793	0.11120608294569417351382867309439461678266525268554687500000000	199.50371280457534728380863953134	0.0752277839840406	0.0507164588372964	0.0997391091307848
micro_ADC_.PosteriorlimbofinternalcapsuleR	0.936674038492064	0.0493632034986383	0.935686013492063	0.0540252358098386	2.99131598700053	0.0027777789438997195145542029592888866318389773368835449218750000	4.9833354253560968091102401089643	-0.0189166943716032	-0.0422017100155757	0.0043683212723692
micro_ADC_PosteriorlimbofinternalcapsuleL	0.939915056746032	0.0317252205368333	0.941786219444444	0.0327961963000006	-10.6283202775553	2.2003979050033718586688861662475924818084454334419215312382695e-26	3.9475138415760491144519817822482e-23	0.0579755332249345	0.0199478766402969	0.0960031898095722
micro_ADC_RetrolenticularpartofinternalcapsuleR	0.938531128174603	0.0313300458918748	0.93160078968254	0.0325348520237764	-0.848314864696209	0.39626264139319389290250228441436775028705596923828125000000000	710.89517865938984386708909823938	-0.216922767868598	-0.257402977706774	-0.176442558030422
micro_ADC_RetrolenticularpartofinternalcapsuleL	0.990510684126984	0.0442064282367934	0.989974490873016	0.0460060153369936	-9.9202023418667	3.4006607538531470966270451501858123676139589888036230296853300e-23	6.1007853924125458913489189994333e-20	-0.011870573168634	-0.0393041451681511	0.0155629988308831
micro_ADC_AnteriorcoronaradiataR	0.969356247222222	0.0406295033272191	0.962917044047619	0.0424020506215573	21.7309971861331	1.0450793281626640586139384209427507533652265009081384580328131e-104	1.8748723147238193211534055271713e-101	-0.154908201057011	-0.185704335693794	-0.124112066420228
micro_ADC_AnteriorcoronaradiataL	0.98408600952381	0.0464646643633469	0.994543407539683	0.0492365769215544	15.9834763868326	1.6659041941681369999279299338358609893439675446498610787903814e-57	2.9886321243376377778707063013015e-54	0.217190212874371	0.197366947226177	0.237013478522565
micro_ADC_SuperiorcoronaradiataR	0.998448409126984	0.0479526378630859	1.00607980873016	0.0508733320382028	23.2650489658632	1.0017933620930702905954618021477174077764145745788624695630801e-119	1.7972172915949681013282584730530e-116	0.153357206599524	0.134437082601619	0.172277330597428
micro_ADC_SuperiorcoronaradiataL	0.968453088492063	0.0379456119638116	0.979609841269841	0.0394059676899248	18.2811038479059	1.1703331582724696278310856019423236102051040726424036891930710e-74	2.0995776859408105123289675698845e-71	0.287988703332484	0.263223206290849	0.312754200374118
micro_ADC_PosteriorcoronaradiataR	0.966033231746032	0.039783093257828	0.974683852777778	0.0428452432271018	14.2994539349294	2.2053317882498262717711408510939541218065406081309875885135422e-46	3.9563652281201883315574266868626e-43	0.207782023222417	0.185260609518194	0.230303436926639
micro_ADC_PosteriorcoronaradiataL	1.08632264206349	0.0633116791370228	1.09383662777778	0.0683066984862222	12.2916179148963	1.0047472651273368949447114449411533947466335162491356784428350e-34	1.8025165936384423895308123322244e-31	0.112193465938639	0.0967635723088075	0.12762335956847
micro_ADC_PosteriorthalamicradiationR	1.06428822460317	0.0584283234759611	1.07049633055556	0.063655386133559	-14.3999709271797	5.1765288900269694258486222028105651550042312458780839790677596e-47	9.2866928287083831499724282318422e-44	0.0996090155729703	0.0836826515750682	0.115535379570872
micro_ADC_PosteriorthalamicradiationL	1.08598022222222	0.0531785655373589	1.07682413888889	0.0546563919046791	-14.9890579105288	8.6572484597947684014843597862137460615256206643547191233309812e-51	1.5531103736871814512262941456467e-47	-0.169650430106274	-0.192912503062773	-0.146388357149775
micro_ADC_SagittalstratumR	1.07548580436508	0.0604939725497095	1.06648645753968	0.0606631371233508	-14.6633587307871	1.1066071531243193914318399717458439064595361516622702668412588e-48	1.9852532327050289882287209093120e-45	-0.148554449170311	-0.168090946288446	-0.129017952052175
micro_ADC_SagittalstratumL	1.05202912063492	0.0521842542778838	1.04131431904762	0.0546344391880833	-18.8261179030098	4.6136824297329327064432209899117218263861392171872221462506351e-79	8.2769462789408812753591384559016e-76	-0.200221238879644	-0.22725700228641	-0.173185475472878
micro_ADC_ExternalcapsuleR	1.00805065753968	0.0534534597997872	0.994874640873016	0.0536589649540693	1.50721795153449	0.13175480032631328719538998939242446795105934143066406250000000	236.36811178540603722852964097001	-0.246018434293739	-0.272022021996254	-0.220014846591223
micro_ADC_ExternalcapsuleL	0.944781690873016	0.0428850045647305	0.945558295238095	0.0474853441140376	-4.48331585453928	7.3492024115539801297253448553181698343905736692249774932861328e-6	0.013184469126327840352727268670441	0.0169350871074116	-0.00509392197094425	0.0389640961857675
micro_ADC_CingulumcingulategyrusR	0.91190034484127	0.0434632858320322	0.909301679761905	0.0488831543640041	16.1156349768381	1.9811842163731486959968007942579517388851301963211598582859851e-58	3.5542444841734287606182606248988e-55	-0.0553912997483684	-0.0796310203888472	-0.0311515791078896
micro_ADC_CingulumcingulategyrusL	0.958625837301587	0.0366749423641615	0.967812379761905	0.034564361851122	7.16521467127918	7.7664755290617359848711061347610238019684159027633540972601622e-13	1.3933057099136754356858764405761e-9	0.257317073124996	0.225501036909021	0.289133109340971
micro_ADC_CingulumhippocampusR	0.955190837698413	0.036400183512578	0.9592121	0.0341950203426078	-19.3123008795389	4.2328816947774223064018480350832290089673041075324607516518584e-83	7.5937897604306956176849153749393e-80	0.113630451471654	0.0824404478781183	0.14482045506519
micro_ADC_CingulumhippocampusL	0.929320125	0.0507413178090388	0.912730196031746	0.0476093893984545	-20.6371357224892	1.2739157517919206868915965174402806355076199695564065591232780e-94	2.2854048587147057122835241522879e-91	-0.336642482073569	-0.371770675785017	-0.301514288362122
micro_ADC_Fornix_StriaterminalisR	0.927419410714286	0.0483712941656268	0.909979189285714	0.0453785933266552	-1.01095690878901	0.31203705448372437425419434475770685821771621704101562500000000	559.79447574380152741202465449533	-0.371320821971681	-0.407790246212562	-0.334851397730799
micro_ADC_Fornix_StriaterminalisL	1.05523770873016	0.0574441044093742	1.05435124166667	0.0577924512784607	-11.0250661519219	2.8930571807142467719668592824789719595356363290709132901792751e-28	5.1901445822013587089085455527673e-25	-0.0153847596253603	-0.045220458825695	0.0144509395749744
micro_ADC_SuperiorlongitudinalfasciculusR	1.01683859880952	0.0503433696871385	1.00695945079365	0.0505237363916149	5.99918251437906	1.9831335850200232519866820650933023073569927419157465919852257e-9	3.5577416515259217140641076247774e-6	-0.195883172915106	-0.231046900153921	-0.160719445676291
micro_ADC_SuperiorlongitudinalfasciculusL	0.976155060714286	0.0402593051722339	0.978666738492064	0.0413287104109588	-3.06341405507181	0.0021882705186848025458168365275923861190676689147949218750000000	3.9257573105205357671954047305007	0.0614952999945832	0.0413806491228645	0.0816099508663018
micro_ADC_SuperiorfrontooccipitalfasciculusR	0.951886195634921	0.0386603312567074	0.950679584126984	0.0400874955448309	10.8277228355945	2.5440329609522289488332242313805553962880367964849209927853036e-27	4.5639951319482987342068042710967e-24	-0.0305700364844329	-0.0501379333693342	-0.0110021395995316
micro_ADC_SuperiorfrontooccipitalfasciculusL	0.933734059126984	0.0497250456094704	0.94228078531746	0.0529136851295656	9.77610515155573	1.4259251289649050539317281631631061943465040586536228661216469e-22	2.5581096813630396667535203247146e-19	0.166080041196818	0.135803446081066	0.19635663631257
micro_ADC_UncinatefasciculusR	0.946944028174603	0.073920807402966	0.958113932142857	0.0814346189539609	-10.3824162296178	2.9813253940288113843629692579585587529531377642429499550044054e-25	5.3484977568876876235471668487777e-22	0.142725855477108	0.113959174161291	0.171492536792924
micro_ADC_UncinatefasciculusL	0.915546509126984	0.040507722319827	0.907739872619048	0.0410220490267727	-13.6662077229147	1.6160018842174931162001797348864899577052073731581600150488949e-42	2.8991073802861826504631224443864e-39	-0.191489978129914	-0.227977571640352	-0.155002384619476
micro_ADC_TapetumR	0.889416778571429	0.045530585409823	0.87798081984127	0.0455700849141785	8.96522815531011	3.0963915650802065990515677706993280256414233230993575916867311e-19	5.5549264677538906386985125806346e-16	-0.25106192322802	-0.28764020268552	-0.21448364377052
micro_ADC_TapetumL	1.28800994007936	0.155246278003778	1.29989649007937	0.168352686415837	11.1283056208008	9.1355492284244055048711128194650746782714646856013861398652703e-29	1.6389175315793383475738776398120e-25	0.0720853818235828	0.0563019360169059	0.0878688276302597
micro_ADC_Mean	1.22224474404762	0.171916554190678	1.23917466904762	0.186879731325133	-0.0281207267261848	0.97756586307236803534692626271862536668777465820312500000000000	1753.7531583518282554123857153172	0.0926221866369397	0.0762702994659912	0.108974073807888
micro_ADC_CINGL	0.982251707142857	0.0320867786266914	0.982242196031746	0.0332961827986864	-18.7479144753308	2.0133292113589525032295540027305240348268266174096695273639266e-78	3.6119126051779607907938198808986e-75	-0.000290246109714343	-0.0205247387232581	0.0199442465038295
micro_ADC_CINGR	1.01685180515873	0.0476386378076291	1.00397970753968	0.0462311563294531	-13.4521804613498	2.9892572977108536388600461848132223967463657865618223521981227e-41	5.3627275920932714281149228555549e-38	-0.274056345466668	-0.303247050312327	-0.244865640621008
Dax_intra_ATRL	1.03167565515873	0.045093816369092	1.02326829920635	0.043928453696687	-3.36057516906207	0.00077780362264933365634700379587229690514504909515380859375000000	1.3953796990329045794865248097949	-0.188767912709452	-0.216521728978014	-0.161014096440891
Dax_intra_ATRR	2.1848382234127	0.0335430571802646	2.18332644444444	0.0354933699809233	0.337921934144765	0.73542201781724436671083822147920727729797363281250000000000000	1319.3470999641363938792437693337	-0.0436503439608437	-0.0691264630713993	-0.0181742248502881
Dax_intra_CSTL	2.19067359007937	0.0329414434133697	2.1908323734127	0.0339271267774653	-18.0623535107874	6.3075125989681449183606529518631957614769964783101596986899238e-73	1.1315677602548851983539011395643e-69	0.00474548434162744	-0.0227853298980046	0.0322762985812594
Dax_intra_CSTR	2.119785375	0.0302552359041008	2.11229939484127	0.0304777330598016	-11.4027813654934	4.0497061748294590414348267514513199002244039103656012749000105e-30	7.2651728776440495203340791921037e-27	-0.246508689919967	-0.273667441752778	-0.219349938087156
Dax_intra_CGL	2.1386009484127	0.0298319088332159	2.13395225714286	0.0299505716767202	7.40193574345444	1.3421344680512675130107326781434281151952382649117367918734089e-13	2.4077892356839739183412544245893e-10	-0.155517878953211	-0.18241663628973	-0.128619121616692
Dax_intra_CGR	2.23189399325397	0.0393271638529567	2.23500787380952	0.0381849465216725	14.0775300978679	5.2202600313868282628514541956111538728362423715912898775594637e-45	9.3651464963079699035555088269264e-42	0.0802367577584592	0.058951526637692	0.101521988879226
Dax_intra_FMAJ	2.2382425297619	0.0396839704884025	2.24476570833333	0.037170351960946	-17.8892571097163	1.4300211025731010769929749598855690794283642442855890267857499e-71	2.5654578580161433321253970780347e-68	0.168850680493901	0.145169549668413	0.192531811319388
Dax_intra_FMIN	2.21845676428571	0.0366374959540096	2.21083826746032	0.0378660018717606	21.7479322148887	7.2264195391810807821394715283410697855300375771070467197088558e-105	1.2964196653290858923158211921844e-101	-0.204203616174701	-0.226813818141023	-0.18159341420838
Dax_intra_IFOFL	2.21870713730159	0.0533023761875693	2.23117109166667	0.0490781807442277	-8.47584382980148	2.3338165856065754262956463634102070886628373246767832738246540e-17	4.1868669545781963147743895759579e-14	0.241049283632214	0.21900687432019	0.263091692944238
Dax_intra_IFOFR	2.22793284642857	0.0423797231572588	2.22381811825397	0.0446732125137962	-1.65580712656709	0.097760884118260130137834096331062028184533119201660156250000000	175.38302610815867346727436881793	-0.0941470474989985	-0.115971152434932	-0.0723229425630653
Dax_intra_ILFL	2.25956877103175	0.0382115151068077	2.25892840714286	0.0399290126712155	-18.0176498551816	1.4163361471097898613218782175175429158259483097550865427588956e-72	2.5409070479149630112114495222265e-69	-0.0163297399990665	-0.0356650405506279	0.00300556055249492
Dax_intra_ILFR	2.2213757952381	0.0461291115785545	2.21055106865079	0.0484540771025095	-16.1540909633712	1.0627365577909800301426692745588917378373234797992268200563481e-58	1.9065493846770181740759486785587e-55	-0.228281072270266	-0.253441022245232	-0.203121122295299
Dax_intra_SLFL	2.24444094365079	0.0458167264316198	2.23340233730159	0.0497235841000544	0.30917822916325	0.75718595375035624428505798277910798788070678710937500000000000	1358.3916010281391022473940211057	-0.22976604375385	-0.258015712287638	-0.201516375220064
Dax_intra_SLFR	2.1817309281746	0.0424068068768198	2.1818467547619	0.0441748807439087	8.81821473326228	1.1629905956837224613298882834924586923332614258762198605756666e-18	2.0864051286565980956258195805855e-15	0.00266424948937901	-0.014229234134172	0.01955773311293
Dax_intra_UFL	2.20328375238095	0.0411635617681759	2.20648313055556	0.0413195976891517	-5.51301435143646	3.5273945641228155374437763314512950252321843436220660805702209e-8	6.3281458480363310741741347386236e-5	0.0775738103512595	0.0603019434417698	0.0948456772607492
Dax_intra_UFR	2.20671918571429	0.0494585298057301	2.20293219603175	0.0511775748614716	1.24464222898977	0.21326329036734387178952943031617905944585800170898437500000000	382.59434291901490599041579798723	-0.075178445310526	-0.101949743426713	-0.0484071471943388
Dax_intra_SLFTL	2.23038624206349	0.0479514010467671	2.23128646785714	0.0497007796897944	-16.6140367383694	5.5153632305287944304368740734589248312617376880167733808007783e-62	9.8945616355686572082037520877853e-59	0.0184189354360818	-0.0105951754572552	0.0474330463294189
Dax_intra_SLTFR	2.1621483781746	0.052072941489105	2.15005866349206	0.0540974136950933	-19.3547162514086	1.8601604783921659655934697405801739443433248052537315204524367e-83	3.3371278982355457422746847146008e-80	-0.227433149196824	-0.254614792989135	-0.200251505404512
Dax_intra_Middlecerebellarpeduncle	2.2243918515873	0.0536485742579029	2.20762296269841	0.0604858619009251	-34.2366411351872	6.8938634812866335421932469101145037414442208916228352259027234e-257	1.2367591085428220574694684956745e-253	-0.290712958118435	-0.320774928057617	-0.260650988179252
Dax_intra_Pontine	2.010037825	0.0497725015049821	1.9781678984127	0.0475841144009004	-18.0711646096547	5.3766668925678738105584868445352833986720903869659425541844882e-73	9.6457404052667656161419253990963e-70	-0.654151850629946	-0.695422525857707	-0.612881175402185
Dax_intra_GenuCC	2.17304388968254	0.0482044205019773	2.15712010714286	0.0522507385943268	15.4682459228969	5.6834690128166630265579432625572194337174367160424650670370543e-54	1.0196143408993093469644950213028e-50	-0.315959886361465	-0.351081575333021	-0.28083819738991
Dax_intra_BodyCC	2.20272633888889	0.0568130065487387	2.21001235714286	0.0566510467978905	13.8741789670754	9.0827140613184082301746114320610302991448274108047129444047303e-44	1.6294389026005224364933252909117e-40	0.128425779731404	0.112082207952569	0.14476935151024
Dax_intra_SpleniumCC	2.23504759246032	0.0360994866131227	2.23883919285714	0.035618490910794	-3.36300652964491	0.00077098540144292270533815658595244713069405406713485717773437500	1.3831478101886033333766529151987	0.105673767274513	0.090700333594044	0.120647200954983
Dax_intra_Fornix	2.13446858253968	0.0433599105030122	2.13283343690476	0.0458239107688339	-19.8964673378804	4.3663963883871247803031833810901436710566695642426868245269763e-88	7.8333151207665018558639109856757e-85	-0.0364957120204729	-0.0577776522912816	-0.0152137717496641
Dax_intra_CorticospinaltractR	2.26706623293651	0.0486234013460251	2.25815216190476	0.0482296387862334	-13.5028737175907	1.5039338228399203283943239766884859099939310591487164168437657e-41	2.6980572781748170691394172141791e-38	-0.184047467679397	-0.202334923416778	-0.165760011942016
Dax_intra_CorticospinaltractL	2.13310078333333	0.0663289653203988	2.11738103452381	0.068831727829293	-14.3297768798212	1.4257793002922818122384785733952878083521365890379823328458597e-46	2.5578480647243535711558305606711e-43	-0.232434741041312	-0.266633885822944	-0.19823559625968
Dax_intra_MediallemniscusR	2.1179223765873	0.060379174231225	2.10178969722222	0.0649763379309073	-13.8438497007088	1.3858142831091405394392274579858587605598090312013792220024767e-43	2.4861508238977981277539740596266e-40	-0.256710549908857	-0.292404647972554	-0.22101645184516
Dax_intra_MediallemniscusL	2.18961228492063	0.054835760752931	2.17636367460317	0.0522865400885352	-11.1261407538943	9.3600796668164023709755710824670694517677913077500307798386486e-29	1.6791982922268625853530174521946e-25	-0.247076335918878	-0.28259492006505	-0.211557751772707
Dax_intra_InferiorcerebellarpeduncleR	2.19051613293651	0.0489559176986637	2.18122385357143	0.0474379359149758	-23.9283291655861	1.5537323322723798844578681478991703054323204907078158056946020e-126	2.7873958040966495127174154573311e-123	-0.192695653182775	-0.226962517492697	-0.158428788872853
Dax_intra_InferiorcerebellarpeduncleL	2.15773100992064	0.0479130840069419	2.13479397261905	0.0518326692365102	-21.8042160230078	2.1160040696321314999407993252965816853186649394051562865986935e-105	3.7961113009200439108937939895821e-102	-0.458736117927601	-0.498247958434614	-0.419224277420589
Dax_intra_SuperiorcerebellarpeduncleR	2.16315576547619	0.0430976677541755	2.14516607777778	0.0446606230797431	-17.1402658095892	7.4310192910487065293713350836072807824553766100704343275001121e-66	1.3331248608141379513692175139991e-62	-0.409755603233381	-0.448112322744212	-0.37139888372255
Dax_intra_SuperiorcerebellarpeduncleL	2.16979355674603	0.0302862109841435	2.16125661269841	0.029658928293083	-14.1428481141789	2.0674456953688948008305207031510028290215265084210747565340899e-45	3.7089975774917972726899541414529e-42	-0.284751166227816	-0.317973499803466	-0.251528832652167
Dax_intra_CerebralpeduncleR	2.15771966785714	0.0309197315409964	2.1500335202381	0.0302499764703793	-11.7834558706466	4.7504638018022780122022231590016275156216897050761252023960833e-32	8.5223320604332867538907883472489e-29	-0.251245003258842	-0.286617089145301	-0.215872917372383
Dax_intra_CerebralpeduncleL	2.11731075039683	0.0421491139495299	2.10866665357143	0.0410424314429365	-4.78960809237396	1.6710736262137674174754102887630047291622759075835347175598145e-6	0.0029979060854274987469508860580408	-0.207736426260784	-0.24266879342269	-0.172804059098879
Dax_intra_AnteriorlimbofinternalcapsuleR	2.07067755555556	0.0451415689042225	2.06706157380952	0.04517237467268	11.4494137473453	2.3674116217013972744456732189564057916969151396533837019325737e-30	4.2471364493323067103555377548078e-27	-0.0800758026638173	-0.112904136746166	-0.0472474685814691
Dax_intra_AnteriorlimbofinternalcapsuleL	2.13563470436508	0.0476906514946111	2.14310395793651	0.0483880181153477	8.04582251983974	8.5668070636939668163415033904594450213383475829093116615808867e-16	1.5368851872266976468516657082484e-12	0.155450874567864	0.128673356354663	0.182228392781065
Dax_intra_.PosteriorlimbofinternalcapsuleR	2.11687883134921	0.0556314556060837	2.12356781944444	0.05668237477019	1.946391709884	0.051607704659548218895093185665245982818305492401123046875000000	92.584222159229504697797175083451	0.119079898508086	0.0899623636221573	0.148197433394015
Dax_intra_PosteriorlimbofinternalcapsuleL	2.12557605	0.0327859699133012	2.12654940119048	0.0329602824996072	-3.66883487321688	0.00024365838634778192264319918169945822228328324854373931884765625	0.43712314510792076922189933196883	0.0296087186894361	-0.000220163055234469	0.0594376004341067
Dax_intra_RetrolenticularpartofinternalcapsuleR	2.09999251269841	0.0335275616956186	2.098059025	0.0344696524074192	-2.32250809956923	0.020205592803759744174874057875967992004007101058959960937500000	36.248833489944981049724059829487	-0.0568390006920881	-0.0872353337582341	-0.0264426676259422
Dax_intra_RetrolenticularpartofinternalcapsuleL	2.2243738718254	0.0481177167287437	2.22271125079365	0.0495253381060229	-9.98152195828421	1.8362823252719624527328173102562093143201170281076040371022679e-23	3.2942904915379006402026742545996e-20	-0.0340324820049209	-0.0627677038686259	-0.0052972601412159
Dax_intra_AnteriorcoronaradiataR	2.21375584246032	0.0437324885747363	2.20743408650794	0.047039496732128	21.2890122462237	1.4352101299586407851058502638511080635873330883183241649480878e-100	2.5747669731458015684798953733489e-97	-0.138625196547494	-0.165982566508327	-0.11126782658666
Dax_intra_AnteriorcoronaradiataL	2.24280338888889	0.0510428765474065	2.25149630396825	0.0514153278139701	17.0682887557488	2.5558204267939874637282299186074928416258269058597106224680509e-65	4.5851418456684135099284444739818e-62	0.169660154303129	0.153924682757695	0.185395625848563
Dax_intra_SuperiorcoronaradiataR	2.25340407896825	0.0524060475464499	2.26128265793651	0.0525277654710757	20.4980953608181	2.2388618445791660387321464872779315715611830931890951437720760e-93	4.0165181491750238734854707981766e-90	0.150160855607342	0.132816680309575	0.16750503090511
Dax_intra_SuperiorcoronaradiataL	2.19328083928571	0.0414677430654527	2.20136644603175	0.0420805684287191	19.0664847267068	4.7947283924301171055869404595084488987050751716084015687787760e-81	8.6017427360196300874229711843582e-78	0.193467728886867	0.174792160173319	0.212143297600414
Dax_intra_PosteriorcoronaradiataR	2.19299638968254	0.0430580721347257	2.20064524126984	0.044345907076263	11.7735147953754	5.3450201654189350931293771427861713463537261958041332865009906e-32	9.5889661767615695570741025941584e-29	0.174683679607599	0.156586027340059	0.192781331875138
Dax_intra_PosteriorcoronaradiataL	2.31445481984127	0.0453253849470727	2.31813707142857	0.0467833242596898	8.88438017842106	6.4278124130177753658989302705230929597722090204552710009100469e-19	1.1531495468953889006422680905318e-15	0.0796189718110732	0.0663404400404574	0.092897503581689
Dax_intra_PosteriorthalamicradiationR	2.29099955436508	0.0438572462493468	2.29389837420635	0.0447652007570459	-13.2030676683001	8.4233593998893624484465049885871814571741554448285032605666268e-40	1.5111506763401516232513029949525e-36	0.0653223788469928	0.0508929184246398	0.0797518392693458
Dax_intra_PosteriorthalamicradiationL	2.31766926984127	0.0421776297129116	2.31202752738095	0.0432151460737587	-13.6010066069878	3.9495979604712190384470027999934544314803794996290578418432626e-42	7.0855787410853669549739230231883e-39	-0.131991383464818	-0.151675075974496	-0.112307690955141
Dax_intra_SagittalstratumR	2.29870818928571	0.0448293668352015	2.29309163571429	0.0465213029041769	-14.5149667734947	9.7404877329640761892071628807959484817381957554010738054182187e-48	1.7474434992937552683437650208148e-44	-0.122577655547649	-0.14031211551211	-0.104843195583188
Dax_intra_SagittalstratumL	2.31557145952381	0.0478078324045534	2.30644138968254	0.0510850558789258	-16.7451118869864	6.1474783059162710760923496101423054007780390395206406248471153e-63	1.1028576080813790310509675200595e-59	-0.183749362855494	-0.208775712709151	-0.158723013001837
Dax_intra_ExternalcapsuleR	2.25960502698413	0.0522682738197099	2.24819943611111	0.054903375046188	-0.795346379610718	0.42641204156563955462999615519947838038206100463867187500000000	764.98320256875736100621310242786	-0.212278320692117	-0.237409235275002	-0.187147406109233
Dax_intra_ExternalcapsuleL	2.22331083055556	0.0519180374428167	2.22271076706349	0.0560814412881202	-7.97796639290297	1.4876388413601220853704722186252385784456834464523078409570189e-15	2.6688240814000590211546271602137e-12	-0.0110532113204067	-0.0382989050804985	0.0161924824396851
Dax_intra_CingulumcingulategyrusR	2.15319621746032	0.0649187971677431	2.14463748531746	0.0708903446174326	15.7958491463618	3.3228838857860988325355391126660592909517404349502693674964273e-56	5.9612536911002613055687571681229e-53	-0.125384606446898	-0.156316371650044	-0.0944528412437519
Dax_intra_CingulumcingulategyrusL	2.21200517103175	0.0437856060789886	2.22139512380952	0.0391529919615859	10.6091667071209	2.7014756269511338558295030856231388725045220326564606259549208e-26	4.8464472747503341373581285356079e-23	0.224036089921389	0.195884055789806	0.252188124052972
Dax_intra_CingulumhippocampusR	2.19979769444444	0.0444885037838993	2.20602626468254	0.0406464605822599	-17.2978082595243	4.8862745846291779184747845474594181796520348218277441838577411e-67	8.7659766048247451857437634781422e-64	0.145221547810391	0.118245396880077	0.172197698740705
Dax_intra_CingulumhippocampusL	2.19427309246032	0.0863049189006489	2.16707003809524	0.0899752648384347	-22.8462654580195	1.5918186876204166239142525905780921515325177455372887161938261e-115	2.8557227255910274233021691474971e-112	-0.308367394305125	-0.344137169041604	-0.272597619568645
Dax_intra_Fornix_StriaterminalisR	2.12345706587302	0.0951817781581609	2.0819020452381	0.0946965823267342	-0.920750591242471	0.35718065624432804305854460835689678788185119628906250000000000	640.78209730232450924702902739227	-0.437696739098792	-0.477013166713452	-0.398380311484131
Dax_intra_Fornix_StriaterminalisL	2.25120149087302	0.0463604625861005	2.25048919325397	0.0449500855856886	-11.0164257757565	3.1845429667326840602663894361611320481128687292048433352372378e-28	5.7130700823184352041179026484731e-25	-0.015593218113003	-0.048795855828656	0.01760941960265
Dax_intra_SuperiorlongitudinalfasciculusR	2.20634505833333	0.0474836922081916	2.19648385992063	0.0524196791879098	9.57997354423331	9.7069797753853393648572797034908515285684103720403749284979626e-22	1.7414321717041298820553959788063e-18	-0.196460030175837	-0.231756937716769	-0.161163122634906
Dax_intra_SuperiorlongitudinalfasciculusL	2.20029567738095	0.0429572080897917	2.20377915039683	0.0439948119904453	0.0763628433190833	0.93913042999401452615160224013379774987697601318359375000000000	1684.7999914092620599159744188000	0.080000169585016	0.0636028515471693	0.0963974876228628
Dax_intra_SuperiorfrontooccipitalfasciculusR	2.17193174880952	0.0447034471008521	2.17196028730159	0.0463378955946912	8.57251097838128	1.0125269845842905374983183361756606424491351946715229914719458e-17	1.8164734103442172242719830950991e-14	0.000624651689836766	-0.0154118018064992	0.0166611051861727
Dax_intra_SuperiorfrontooccipitalfasciculusL	2.13749142896825	0.0475007212661367	2.14274416825397	0.049606200279215	10.5871141164116	3.4197241906300149821021335156632365100796484660244249410600394e-26	6.1349851979902468778912275270998e-23	0.107956290175529	0.0831960954583234	0.132716484892735
Dax_intra_UncinatefasciculusR	2.17099925238095	0.0699805246832051	2.18196889404762	0.0750823967848245	-9.37757046681973	6.7510354518704641902238502458581161594913368067265063194757821e-21	1.2111357600655612757261587341069e-17	0.150603633556751	0.122558397138597	0.178648869974904
Dax_intra_UncinatefasciculusL	2.198892775	0.061806985359829	2.18736886269841	0.0686233721027239	-14.8018843961837	1.4243557392755652243183550797042575500670853289172523717978592e-49	2.5552941962603640124271290129894e-46	-0.175864270820326	-0.212912889050282	-0.138815652590371
Dax_intra_TapetumR	2.11661654801587	0.0866278902100829	2.0916401218254	0.0919682261623957	8.04395437919673	8.6984914367574627862477612580641409049644403221959731986601128e-16	1.5605093637542888238528483696967e-12	-0.279265763243284	-0.316967364203671	-0.241564162282896
Dax_intra_TapetumL	2.36578333492063	0.0510110301053782	2.36945901944444	0.0524857218185085	2.16365180028339	0.030491082800967069660336150604962313082069158554077148437500000	54.701002544934922970643054185302	0.0708902108381098	0.0535914871855261	0.0881889344906936
Dax_intra_Mean	2.32399620793651	0.0562396620183381	2.32517734603175	0.0589724115778873	-4.83422805139156	1.3366328878786971719378785794507535911179729737341403961181641e-6	0.0023979194008543827264565541715347	0.0204072603463576	0.00191478682004586	0.0388997338726694
Dax_intra_CINGL	2.19591048253968	0.0351565910790539	2.19413782738095	0.0362121220121444	-22.9534333913118	1.3616137369932869436358892359131118621818811171426684669431351e-116	2.4427350441659567768827852892281e-113	-0.0495996613000035	-0.0697262867109124	-0.0294730358890946
Dax_intra_CINGR	2.19035952142857	0.0589551077490003	2.16621788690476	0.0580413475092838	-16.2326545805068	2.9636070105783535964958921715774843611611239472303133336773690e-59	5.3167109769775663521136305558100e-56	-0.412640792794557	-0.449353725042043	-0.375927860547072
Dax_extra_ATRL	2.22859744722222	0.0482757014686579	2.21597774444444	0.0512001128395884	-5.63818723435154	1.7184960117858743610307433900483142785731160984141752123832703e-8	3.0829818451438586036891536417467e-5	-0.253120099200856	-0.284175469840961	-0.222064728560751
Dax_extra_ATRR	1.19671688611111	0.0235498135170304	1.19477352222222	0.0252771662549191	2.55622719654092	0.010581400531434501793848212969351152423769235610961914062500000	18.983032553393496218163694067016	-0.0792540013379493	-0.106854384025103	-0.0516536186507952
Dax_extra_CSTL	1.19784263888889	0.023284370196762	1.19878862380952	0.0242316152488895	-18.8391499378825	3.6071235131800554155837069497613172358511556444739958074471077e-79	6.4711795826450194155571702678718e-76	0.0397736538654653	0.00925817640437024	0.0702891313265603
Dax_extra_CSTR	1.17623938333333	0.0184975035170994	1.17039190952381	0.018366160633464	-5.29060211444734	1.2191433082852860755884456117614789150138676632195711135864258e-7	0.00021871430950638032196056714275001	-0.31723939044129	-0.351072284725216	-0.283406496157363
Dax_extra_CGL	1.18220714603175	0.0181875227814092	1.18062718888889	0.0178887931955647	4.55224398192899	5.3076731066664705941228821761690426228597061708569526672363281e-6	0.0095219655533596482458564506240473	-0.0875753271453638	-0.120088564990244	-0.055062089300484
Dax_extra_CGR	1.22435820753968	0.028111047802527	1.22597289126984	0.0267870440794681	14.927135860101	2.1949326935523919369233872872342992936915934627840646012507601e-50	3.9377092522329911348405567932983e-47	0.0586789855679825	0.0333869938677368	0.0839709772682282
Dax_extra_FMAJ	1.22381402777778	0.0297632611631975	1.22983162301587	0.0272364482088705	-19.3573023510504	1.7691041540620905753612427679475131007376048215310125978465894e-83	3.1737728523873904921980695256978e-80	0.209698553687695	0.181856964317283	0.237540143058108
Dax_extra_FMIN	1.22561061547619	0.0262951545814631	1.21872340039683	0.0268027597024584	24.9372972916273	2.9329304410573878137337195713262670979948076960295972397897383e-137	5.2616772112569537378382929109593e-134	-0.259322716876399	-0.286023837674332	-0.232621596078466
Dax_extra_IFOFL	1.20825583769841	0.0369986975065457	1.21973995357143	0.0342842638854874	-9.93631497304495	2.8933293081937421130382833292191413133347587485854876169057495e-23	5.1906327788995733507906802926191e-20	0.320215501816548	0.294404649767885	0.346026353865211
Dax_extra_IFOFR	1.21216527857143	0.0317868046597039	1.2082562484127	0.0335753454112761	-2.30171800904788	0.021351079924042622171231897709731128998100757598876953125000000	38.303837383732464175190024491258	-0.119164527505734	-0.142759007608448	-0.0955700474030196
Dax_extra_ILFL	1.23464171746032	0.0288517991442578	1.23387736111111	0.0302526760555261	-20.5364282331807	1.0177786957765296871973438885580308688896825333467275698887221e-93	1.8258949802230942588320349360731e-90	-0.0257803406118524	-0.0477417967769703	-0.00381888444673447
Dax_extra_ILFR	1.20401072698413	0.0354024199688709	1.19394525634921	0.0365230316896511	-17.7234957722342	2.7620253481566613690875910322343874665302248033006839944052123e-70	4.9550734745930504961431383118285e-67	-0.279629691978977	-0.30684033067025	-0.252419053287703
Dax_extra_SLFL	1.21411650952381	0.0352879375870114	1.20428773968254	0.0381587163121923	-2.46936300324426	0.013535383488190871198453280044304847251623868942260742187500000	24.282477977814422930025184399483	-0.266420491576605	-0.29640822371682	-0.23643275943639
Dax_extra_SLFR	1.18864842857143	0.0288195382088629	1.18791893968254	0.0302674361016827	7.92868859810256	2.2147211997427232757201848788201049752321746943301006282922572e-15	3.9732098323384455566420116726033e-12	-0.0245814482000796	-0.0440996847579942	-0.00506321164216498
Dax_extra_UFL	1.20207342460317	0.0288057889838071	1.20438565714286	0.0287511529204857	-5.62610831647566	1.8432063144071565437901504620928083699737953793373890221118927e-8	3.3067121280464388395595299289945e-5	0.0803453902220836	0.0604472811094979	0.100243499334669
Dax_extra_UFR	1.17163837896825	0.0377361174425666	1.16845303769841	0.0390344967863225	0.324431276353983	0.74561154406530738558700477369711734354496002197265625000000000	1337.6271100531614497430865640126	-0.0829085700762516	-0.111847923657308	-0.0539692164951957
Dax_extra_SLFTL	1.19243346309524	0.037803046177749	1.1926250984127	0.039222057713067	-19.6329033936857	8.0953851100610271424167165560519900385779040476991068680822892e-86	1.4523120887449482693495589501557e-82	0.00497106100545637	-0.0250676651882576	0.0350097871991704
Dax_extra_SLTFR	1.15959660277778	0.0381075523033786	1.14818162261905	0.0394722065561594	-23.6412138983598	1.4533990390274901391227792108788365980840778949982398278282638e-123	2.6073978760153173095862659043166e-120	-0.294000936182604	-0.323985947651262	-0.264015924713946
Dax_extra_Middlecerebellarpeduncle	1.21199041468254	0.0390709884426683	1.19599148849206	0.0438218113592143	-35.8504810128148	1.8075852208246981967649431819626650650628143152092660726366955e-281	3.2428078861595085649963080684410e-278	-0.382850942213163	-0.415741437460735	-0.349960446965592
Dax_extra_Pontine	1.12132268968254	0.0309197472530272	1.09824181507937	0.0283304882725614	-16.2637830423152	1.7837599897165493584944339491887410503328248612844611450724260e-59	3.2000654215514895491390145048446e-56	-0.777336400175428	-0.825842120041934	-0.728830680308921
Dax_extra_GenuCC	1.2183632547619	0.0386465796516164	1.20725976071429	0.040971565331707	17.9101403500008	9.8287432242670304620959806852490119936633016327122104340580592e-72	1.7632765344335052649000189349337e-68	-0.278394849433292	-0.31259657189114	-0.244193126975444
Dax_extra_BodyCC	1.22994856507937	0.03873278804437	1.23653885357143	0.0393925359656606	25.2475250788899	1.2057111418673461107388566154587139574467393361662602220907892e-140	2.1630457885100189226655087681329e-137	0.168609052386298	0.150022482114667	0.187195622657929
Dax_extra_SpleniumCC	1.27289724166667	0.0273819230789461	1.27899243015873	0.0271254591254719	-2.48666101887716	0.012894820125973866301039016946106130490079522132873535156250000	23.133307305997116144063996401314	0.223598739682055	0.206020939153883	0.241176540210228
Dax_extra_Fornix	1.19731613531746	0.0253795588717917	1.19641934325397	0.0266760826489476	-6.72213912168121	1.7907584481774462274914684255472472479420176227904448751360178e-11	3.2126206560303385321196943554318e-8	-0.0343773296306547	-0.0614877510546384	-0.00726690820667105
Dax_extra_CorticospinaltractR	1.4273018	0.028793896449443	1.42505781746032	0.0328560575399891	-9.76613749921609	1.5733635890917076607862261231232876624954592314098920948742429e-22	2.8226142788305235434504896648832e-19	-0.0707801480621326	-0.0914482058700879	-0.0501120902541773
Dax_extra_CorticospinaltractL	1.21091692103175	0.0444865401977485	1.20334866706349	0.0448219652253539	-11.5725014739483	5.6802040113046431549546168515443442523739656885212503011130129e-31	1.0190285996280529819988582631671e-27	-0.169480520998811	-0.203745135793121	-0.1352159062045
Dax_extra_MediallemniscusR	1.20242351230159	0.0397550978566092	1.19398645674603	0.0415449603566527	-10.8589557097788	1.8080494415262016449718401883544279153797671190802395632999797e-27	3.2436406980980057510794812979078e-24	-0.207355396322171	-0.242857928303934	-0.171852864340408
Dax_extra_MediallemniscusL	1.2059181547619	0.0464990128644625	1.19718638650794	0.0434318818319251	-9.96197345871925	2.2357987901220106057795647970029093066486633365192383758156546e-23	4.0110230294788870267685392458232e-20	-0.193739728850761	-0.229043460854859	-0.158435996846663
Dax_extra_InferiorcerebellarpeduncleR	1.21021885515873	0.043080651681991	1.20309011428571	0.040269806370204	-22.8617563176496	1.1164719508307310470560317247527893958580989451108308976317010e-115	2.0029506797903314984185209142065e-112	-0.170627224141366	-0.204448780185773	-0.136805668096959
Dax_extra_InferiorcerebellarpeduncleL	1.18654742698413	0.0346961698668622	1.16962233253968	0.0376235670879797	-21.2979546160892	1.1858726774561897457434186449337541553575675957496157865118345e-100	2.1274555833564044038636930490112e-97	-0.46699133410934	-0.509163450985342	-0.424819217233337
Dax_extra_SuperiorcerebellarpeduncleR	1.19754829047619	0.0330606572172801	1.18325184880952	0.0338910525581072	-15.9676339976024	2.1477978050019245160163443835754757781271574711365476876399621e-57	3.8531492621734525817333218241344e-54	-0.426970408959307	-0.468024356486823	-0.385916461431792
Dax_extra_SuperiorcerebellarpeduncleL	1.24417733769841	0.0209405810751288	1.23808796349206	0.0205958534296323	-15.0072271823166	6.5843177175378816460997602190214572011991445013636453734800392e-51	1.1812265985262959673102969832924e-47	-0.293168955748937	-0.329928202266922	-0.256409709230953
Dax_extra_CerebralpeduncleR	1.22903782539683	0.0223368851812669	1.22261077619048	0.022313112407843	-2.53252263435412	0.011324505824945260007430292148455919232219457626342773437500000	20.316163449951796453329944114330	-0.287885623068632	-0.326264204460557	-0.249507041676707
Dax_extra_CerebralpeduncleL	1.19471220277778	0.0276853829851618	1.1933447718254	0.0244030212858012	-9.90581122148379	3.9276945327154673424585286241386250425775746073962481978105626e-23	7.0462839916915484123706003517047e-20	-0.0522216268284203	-0.0926741294652724	-0.0117691241915681
Dax_extra_AnteriorlimbofinternalcapsuleR	1.1829921202381	0.0249826998984852	1.17826708531746	0.0238461297264855	10.8416642846814	2.1846018115627233545033918066204923888398761557463877448215158e-27	3.9191756499435256979790849010772e-24	-0.193368888247861	-0.231994135470175	-0.154743641025546
Dax_extra_AnteriorlimbofinternalcapsuleL	1.16374643015873	0.034727066802769	1.16933524563492	0.0355703654262833	5.32876505726608	9.8882809573869673767786841762222893592593209177721291780471802e-8	0.00017739576037552219473940959412143	0.15893180970837	0.130012186033867	0.187851433382873
Dax_extra_.PosteriorlimbofinternalcapsuleR	1.16495626111111	0.0394354419193803	1.16818041507937	0.0410253404345857	4.94956681962426	7.4378839226723424483728088624223673264168610330671072006225586e-7	0.0013343563757274182352380819099186	0.0800480040641379	0.0505514712361538	0.109544536892122
Dax_extra_PosteriorlimbofinternalcapsuleL	1.1888473984127	0.019696557440798	1.1907262452381	0.0199809547423991	-8.46437808899625	2.5752313323381321841995818917170475680272237361981106651409590e-17	4.6199650102146091384540499137404e-14	0.09469776313603	0.057105671494063	0.132289854777997
Dax_extra_RetrolenticularpartofinternalcapsuleR	1.18326931150794	0.0181711098866604	1.18011919484127	0.0196313031111269	-1.66226927778909	0.096458794871664768622032681832934031262993812561035156250000000	173.04707799976659490792663120828	-0.166276458715899	-0.205053035648557	-0.127499881783241
Dax_extra_RetrolenticularpartofinternalcapsuleL	1.22689583809524	0.0361881902112575	1.22596564484127	0.0374260659460721	-11.0861649038744	1.4643184552597641737811013668409756543371807647340321814761680e-28	2.6269873087360169277632958521127e-25	-0.025251116896963	-0.0550363418397184	0.00453410804579242
Dax_extra_AnteriorcoronaradiataR	1.21629764206349	0.0320441004035647	1.21037008214286	0.0344714026430178	20.9697813873685	1.2383170046100276412298469815664588466350322143013965542054295e-97	2.2215407062703895883663454849302e-94	-0.177618933455593	-0.209275151802624	-0.145962715108562
Dax_extra_AnteriorcoronaradiataL	1.21813741865079	0.035674472187368	1.22571893571429	0.0359763905580947	16.5277097029236	2.3178478048189335058070759795729539398971500239797713095604523e-61	4.1582189618451667094178943073539e-58	0.211596482942414	0.191594431317571	0.231598534567258
Dax_extra_SuperiorcoronaradiataR	1.23666475873016	0.0374451060451186	1.24296068015873	0.0380325244144682	23.3103421411232	3.4822036965111170838154014397536250695743213009944474322215061e-120	6.2470734315409440483648301829180e-117	0.1667551239582	0.146838428007229	0.186671819909171
Dax_extra_SuperiorcoronaradiataL	1.21300062460317	0.0264932399899652	1.22052589642857	0.0269106128749913	18.5465411095645	8.6971690191118029734699768024385061048672230684711826370398436e-77	1.5602721220286574534405138383575e-73	0.281740176526046	0.25757976611976	0.305900586932333
Dax_extra_PosteriorcoronaradiataR	1.21349935119048	0.0274557121092504	1.21949037936508	0.0290077857223851	11.5446582935097	7.8553031988949275792777835736462530405316677364905970192462022e-31	1.4092413938817500077224343731121e-27	0.211314472974414	0.188729805849106	0.233899140099721
Dax_extra_PosteriorcoronaradiataL	1.29538216111111	0.0385844442608219	1.29890905793651	0.0404043079181564	8.25596695506204	1.5067731382804899125665499386897459807306628597114300793791131e-16	2.7031510100751989031443905900094e-13	0.0886938010593972	0.0736028343626396	0.103784767756155
Dax_extra_PosteriorthalamicradiationR	1.27675399047619	0.0359076150758443	1.27929634642857	0.0375931111381049	-15.6703016595599	2.4143079987181121223575294198842195000284069733180727058289550e-55	4.3312685497002931475094077792723e-52	0.0687847196330031	0.052432016257457	0.0851374230085492
Dax_extra_PosteriorthalamicradiationL	1.29574588134921	0.0336862668184199	1.28957600039683	0.0346784289390913	-15.7657162592659	5.3561638618745317637953224210966787251208136300195172725065102e-56	9.6089579682029099842488084234474e-53	-0.180290472674102	-0.203028283193492	-0.157552662154713
Dax_extra_SagittalstratumR	1.28809808968254	0.0379418312112117	1.28212881746032	0.0389767557413683	-16.116977302491	1.9386246207494139964025165978401836750701561380474756088745371e-58	3.4778925696244487095461147765253e-55	-0.154993909864731	-0.17438249443606	-0.135605325293401
Dax_extra_SagittalstratumL	1.28421967579365	0.0393871886898328	1.27490774325397	0.0418424745589445	-19.2900660846091	6.5090060082455781048956007977071609918888759659132356009790063e-83	1.1677156778792567120182707831087e-79	-0.228555626932191	-0.256717374397773	-0.200393879466609
Dax_extra_ExternalcapsuleR	1.24114214126984	0.0422846554419386	1.22935080357143	0.043745951066004	1.50528734103339	0.13225021834127823061599826814926927909255027770996093750000000	237.25689170425314572510089305979	-0.273848097768355	-0.302196053874635	-0.245500141662075
Dax_extra_ExternalcapsuleL	1.18833050674603	0.0431245488883915	1.18925852777778	0.0467267570420392	-7.20122447785407	5.9674209394337178166555896357064621405262572206851245937286876e-13	1.0705553165344089763080127806457e-9	0.0205329238816235	-0.00621127539242427	0.0472771231556712
Dax_extra_CingulumcingulategyrusR	1.1300669797619	0.0503963862056035	1.12408607539683	0.0555277409499382	15.9986234579007	1.3063154121131128945962951960231916610028337925034501860358144e-57	2.3435298493309245329057535816656e-54	-0.11220126195526	-0.142842506207476	-0.0815600177030442
Dax_extra_CingulumcingulategyrusL	1.20661668095238	0.0317878477743374	1.21462831984127	0.027611429884216	7.84536555418332	4.3169411713230507682262472233747615284196676339878440131769821e-15	7.7445924613535530781978875187343e-12	0.266666545634761	0.233413988025589	0.299919103243932
Dax_extra_CingulumhippocampusR	1.20215081865079	0.0306135054960243	1.20593221230159	0.0269713005102413	-18.4157626283251	9.8196448463410964455157241210546470583925371225903804648108936e-76	1.7616442854335927023255209073172e-72	0.130097022691782	0.097450530579542	0.162743514804022
Dax_extra_CingulumhippocampusL	1.15661786865079	0.0696406602710763	1.13275732420635	0.0720233119599266	-22.9656436071238	1.0281898530766344378724240851396488824980829040242408542579117e-116	1.8445725964194821815431288087405e-113	-0.336682672981335	-0.373525653138581	-0.29983969282409
Dax_extra_Fornix_StriaterminalisR	1.11290888809524	0.0753427318338455	1.07927730952381	0.0741684308769985	-1.29985333619857	0.19365124110169523730107243864040356129407882690429687500000000	347.41032653644125571812395492088	-0.449843666010546	-0.490139905745319	-0.409547426275773
Dax_extra_Fornix_StriaterminalisL	1.25114164166667	0.0365461961993054	1.25029853968254	0.0360624150593258	-12.6069107228385	1.9342738634999085717284860711841777581845169272864730224328477e-36	3.4700873111188359776809040117044e-33	-0.0232211473101267	-0.0582479345601784	0.0118056399399251
Dax_extra_SuperiorlongitudinalfasciculusR	1.22166835753968	0.0380423667065903	1.21217060753968	0.041273006964797	7.1077485670502	1.1795118295384850944622675474872749599650201268730143056018278e-12	2.1160442221920422594653079801922e-9	-0.238816072483544	-0.276478903568613	-0.201153241398474
Dax_extra_SuperiorlongitudinalfasciculusL	1.21777663412698	0.027430262596313	1.21976089285714	0.0280342403590991	-3.95441221902372	7.6723033110314068478384486038379463934688828885555267333984375e-5	0.13764112139990343885022176795285	0.0714883401220241	0.0517454934361314	0.0912311868079169
Dax_extra_SuperiorfrontooccipitalfasciculusR	1.19960245753968	0.027346758273435	1.19847564246032	0.0285147144478778	11.4191300342751	3.3557620484438755872380499957531170812186817968587128520339877e-30	6.0202371149083128035050616923811e-27	-0.0402172811870145	-0.0601634162346809	-0.0202711461393482
Dax_extra_SuperiorfrontooccipitalfasciculusL	1.17833379166667	0.0318246518049141	1.18399193095238	0.0331034122186469	8.31526814885255	9.1545045815376685506691121973714309400310371359846955963135429e-17	1.6423181219278577379900387282084e-13	0.174092773307221	0.14397893081248	0.204206615801962
Dax_extra_UncinatefasciculusR	1.1956988547619	0.0500972937343891	1.20253429960317	0.0543796514258561	-8.90636197207813	5.2734550007703884575883943899829640340592270409056916725953901e-19	9.4605782713820768929135795356294e-16	0.130253754587693	0.0994147231986455	0.16109278597674
Dax_extra_UncinatefasciculusL	1.15942958293651	0.0490495613521294	1.15068248492063	0.0520995783531897	-13.4031355762921	5.7961621500144732627176882927404904592691880139625276125849732e-41	1.0398314897125965033315532797176e-37	-0.172701724081275	-0.210998584174651	-0.1344048639879
Dax_extra_TapetumR	1.09889021031746	0.0673733936399697	1.08101907698413	0.070480430658392	8.34636044851186	7.0398735773142199469925866176546198140053540862667164068611214e-17	1.2629533197701710584904700392072e-13	-0.259062887274772	-0.297585736821032	-0.220540037728513
Dax_extra_TapetumL	1.36846724404762	0.0510911359569733	1.37196378333333	0.055003314762221	8.71109930307434	3.0094187842920982867158570685905748365940528917845822945431600e-18	5.3988972990200243263682475810515e-15	0.0648072282340216	0.049569006467306	0.0800454500007372
Dax_extra_Mean	1.33069991944444	0.0562729851197718	1.33496415515873	0.0601264497956788	-4.71698035694722	2.3937079123948113290457680862877154481793695595115423202514648e-6	0.0042943119948362915243081079468002	0.072402232288359	0.0560867528093023	0.0887177117674157
Dax_extra_CINGL	1.19935281944444	0.0240814364978392	1.19800686349206	0.024802718013098	-23.2993659889722	4.4993467804315377791202026720324881501601010108948426188035629e-120	8.0718281240941787757416435936263e-117	-0.0550032971161346	-0.0778806268254565	-0.0321259674068127
Dax_extra_CINGR	1.17644611587302	0.0474010872375285	1.15611269126984	0.0461167797010067	-17.3326153312884	2.6691000045415189032551365844913061498070916634791616399740057e-67	4.7883654081474849124397150325774e-64	-0.434710560691544	-0.472976621791638	-0.39644449959145
rk_ATRL	1.21111394206349	0.0389203109371653	1.19965383849206	0.0408368762756806	-21.7358013529443	9.4125780800811834190873471009982458298620751467797594210586703e-105	1.6886165075665643053842700699191e-101	-0.286978196845127	-0.320098918243903	-0.253857475446351
rk_ATRR	1.40544325753968	0.0654942405497076	1.39196691984127	0.0678412433643155	-2.32276572695783	0.020191741188447860644306075528220389969646930694580078125000000	36.223983692075461995885099497627	-0.20159749412719	-0.219964158224673	-0.183230830029707
rk_CSTL	1.41995378968254	0.0652802070494528	1.418329125	0.0659159958886874	-20.8683446589263	1.0386860817587305012833974772227515736992468544783753603702518e-96	1.8634028306751625193024150741376e-93	-0.02476317690911	-0.0456667231511332	-0.00385963066708676
rk_CSTR	1.71103110595238	0.0814197026681768	1.68497919047619	0.0832734787256548	2.42188185432281	0.015440369530543025106128496304336294997483491897583007812500000	27.700022937794187040394522369979	-0.316250675982854	-0.346693998681176	-0.285807353284532
rk_CGL	1.69049753373016	0.0759196065941554	1.69290500952381	0.0756148810145247	-31.6738967449504	3.5557798386485374253968199232129407929717909787717372461037508e-220	6.3790690305354761411618949422440e-217	0.0317740972471262	0.00604750302475467	0.0575006914694978
rk_CGR	1.57550188928571	0.102351978235965	1.55648976746032	0.104699785218524	-5.31267118770838	1.0802986189314323109927326637194622271920252387644723057746887e-7	0.00019380557223629895659209623987127	-0.183099532740747	-0.194526947710879	-0.171672117770615
rk_FMAJ	1.53740829087302	0.0980263658766299	1.533467475	0.0986244761773074	-11.5947725044226	4.3802799270636852455236783263542860390824159244512602543014809e-31	7.8582221891522513304694789174796e-28	-0.0400743334113523	-0.0548681457755133	-0.0252805210471912
rk_FMIN	1.62432162380952	0.0907251391266213	1.61232546031746	0.093191320522291	10.5347606969014	5.9735011675000498359818909721107633060844245873921405206984030e-26	1.0716461094495089405751512403967e-22	-0.13031687785294	-0.152444102700776	-0.108189653005103
rk_IFOFL	1.45596363849206	0.105447272141284	1.46644435357143	0.106472668836206	-13.2502649268558	4.4961328842881770343007252028349165119106259441160274981798202e-40	8.0660623944129895995355010138858e-37	0.0988923305748043	0.0804443163335408	0.117340344816068
rk_IFOFR	1.36887337261905	0.0829620799147449	1.35900200396825	0.085501437287061	-7.55271405549141	4.2628022005524885209450270909878897754698504063419761678233044e-14	7.6474671477911644065753786012323e-11	-0.116935772889433	-0.134295978265319	-0.0995755675135475
rk_ILFL	1.38906999047619	0.0796386322313283	1.38427925198413	0.0808285337992627	-20.4766636520441	3.4767166250417251968680467394441586836055247096364537605275123e-93	6.2372296253248550031812758505628e-90	-0.0596698262194354	-0.0751719217830463	-0.0441677306558244
rk_ILFR	1.31543261349206	0.0817608480420864	1.29724827063492	0.0860719713879722	-9.03853444717602	1.5878628717720656402150808135098939108414731906645736428732030e-19	2.8486259919590857585458549794367e-16	-0.215751453721253	-0.236646485098523	-0.194856422343983
rk_SLFL	1.26775147420635	0.076126879107	1.26014626031746	0.0788334516850209	-27.333525436995	1.6953843723617300827963390072482827705142422751939734988084385e-164	3.0415195640169437685366321790034e-161	-0.0979701382355288	-0.119270538201825	-0.0766697382692322
rk_SLFR	1.47370214444444	0.0790973217830231	1.45962350793651	0.082139294828283	-21.787710834092	3.0344495335924578832155211583163919244737261584231952044001463e-105	5.4438024632648694424886449580196e-102	-0.173451317551196	-0.185984938232265	-0.160917696870126
rk_UFL	1.48022539444444	0.0774449584033258	1.47064001626984	0.0794490173944284	-3.50559299848871	0.00045559130810513047502713357417292172613088041543960571289062500	0.81733080674060407219867763206622	-0.121695062972345	-0.132685521648526	-0.110704604296165
rk_UFR	1.20682170396825	0.0877746886779225	1.20290316865079	0.086950189966222	6.12756330123813	8.9235101613605750230409913560745277516517148796992842108011246e-10	1.6008777229480871591335538492798e-6	-0.0448494334738449	-0.0699432200690035	-0.0197556468786863
rk_SLFTL	1.18569852142857	0.0906954717848332	1.19286198849206	0.0906620993920817	-21.3696914982275	2.5581749838842753032971830299510242334760671843755499824368038e-101	4.5893659210883898941151463557321e-98	0.0789982572004306	0.0536843796166641	0.104312134784197
rk_SLTFR	1.31406125515873	0.0901684271738393	1.28610653928571	0.0961918946598586	-27.3593401547424	8.3612894178912893522498683207259379516308453712246286203714711e-165	1.5000153215696973097936263767382e-161	-0.298898605674994	-0.326925029105817	-0.270872182244172
rk_Middlecerebellarpeduncle	1.46505219404762	0.0978400261196477	1.43482656785714	0.103864498428524	-16.0302050041647	7.8622958585458472987338615574977626286660543447235601784476511e-58	1.4104958770231250053928547634151e-54	-0.298061438075031	-0.31988825205601	-0.276234624094051
rk_Pontine	1.76509150357143	0.125573254314037	1.72667802063492	0.12828431347619	-7.86570478438707	3.6702515975154949436041128113538332846708749611364108744737678e-15	6.5844313659427979288257783835688e-12	-0.302578464571709	-0.340420187138695	-0.264736742004723
rk_GenuCC	1.4861718452381	0.148598981952551	1.46522776190476	0.14569719709913	-1.78799957702742	0.073776076068659129925109141368011478334665298461914062500000000	132.35428046717447908564579961421	-0.142306743197223	-0.177954152395622	-0.106659333998823
rk_BodyCC	1.85372680833333	0.164939327653295	1.85032977380952	0.168326476248055	-19.7702104648534	5.3751272667241692936160162616129033797604374378503536957102447e-87	9.6429783165031597127471331733335e-84	-0.0203745292804898	-0.042716308892714	0.0019672503317344
rk_SpleniumCC	2.0854268734127	0.154381219283941	2.06634051111111	0.161624847859206	-0.788695811413078	0.43028981660968468325734193058451637625694274902343750000000000	771.93993099777432176367142346862	-0.119471889759845	-0.131361048196031	-0.107582731323659
rk_Fornix	2.17272341230159	0.138778377380838	2.17102944365079	0.143493513780477	-49.6304535089608	0.	0.	-0.0119925805503339	-0.0418032121212054	0.0178180510205376
rk_CorticospinaltractR	0.980760098412698	0.179985009444495	0.930186702777778	0.172778675314168	7.18309781312893	6.8149306603324938702752813430992505621536237114810319326352328e-13	1.2225985604636494003273854729520e-9	-0.283926519654092	-0.29536559565593	-0.272487443652255
rk_CorticospinaltractL	1.80255470793651	0.219909026456012	1.82202872261905	0.215957276349772	1.29180337717882	0.19642524552614579191889276899019023403525352478027343750000000	352.38689047390555070249362756840	0.0893237372356678	0.0648966260237964	0.113750848447539
rk_MediallemniscusR	1.77001596349206	0.226961851630966	1.7737806984127	0.224613643398105	-4.88932804101571	1.0118076394570035678914868282340933092200430110096931457519531e-6	0.0018151829051858644007973273698520	0.0166718560709389	-0.00863103552230499	0.0419747476641828
rk_MediallemniscusL	1.50847617857143	0.135342777022775	1.49492315634921	0.136812838712837	-9.56259436910434	1.1484109963419762915495222490537579839358280551288566163101006e-21	2.0602493274375054670398429148024e-18	-0.0995934885197686	-0.139625597938632	-0.059561379100905
rk_InferiorcerebellarpeduncleR	1.51987409246032	0.13426938107235	1.49363629404762	0.134076697765929	-10.7710896461619	4.7138888893260904683735704502790570091489894296596486228827596e-27	8.4567166674510063002621853878006e-24	-0.195551800993972	-0.236023482239084	-0.155080119748859
rk_InferiorcerebellarpeduncleL	1.49316434920635	0.124949799781905	1.46413494087302	0.130883546839707	-11.2425042472389	2.5212701011346591543741402570184090081634493321393983593250355e-29	4.5231585614355785229472076210910e-26	-0.226782626801149	-0.268586447428737	-0.184978806173561
rk_SuperiorcerebellarpeduncleR	1.47849026190476	0.127121070070774	1.44899191349206	0.12588832948965	5.53984688651504	3.0273621723387814306236755224066570235663675703108310699462891e-8	5.4310877371757738865388738871975e-5	-0.233172416728949	-0.274381297893857	-0.191963535564041
rk_SuperiorcerebellarpeduncleL	1.76193201111111	0.141217203177704	1.77358065515873	0.14179473587062	-5.24657722718604	1.5495091362684204516734381464060366084822817356325685977935791e-7	0.00027798193904655462903021480346524	0.0823180391693615	0.0531381138150699	0.111497964523653
rk_CerebralpeduncleR	1.76814964365079	0.139150452635238	1.75554558769841	0.14165642315795	18.1290945972449	1.8782623685329660821680584686299082346684868540711933853416352e-73	3.3696026891481411514094968927221e-70	-0.0897544707698171	-0.123359584562608	-0.056149356977026
rk_CerebralpeduncleL	1.82958989960317	0.166744902349204	1.89162849087302	0.154810025761041	-9.22036537995761	2.9608953704192164759143216463137080256084873049070478340932810e-20	5.3118462945320743577902930334868e-17	0.385199246210157	0.34202724788657	0.428371244533744
rk_AnteriorlimbofinternalcapsuleR	1.89899313769841	0.164778468879805	1.86703745595238	0.162602261936592	-4.82570683806625	1.3950759357651890706688560181425451389713998651131987571716309e-6	0.0025027662287627491927799276965477	-0.195209337309339	-0.237108308374163	-0.153310366244514
rk_AnteriorlimbofinternalcapsuleL	1.82225369761905	0.117696389739541	1.81443910793651	0.116686316620481	-10.1204403289571	4.4839378531831595505722986642951236997500222135321493755113619e-24	8.0441845086105882337267038037455e-21	-0.0666777775604537	-0.0937955990429319	-0.0395599560779755
rk_.PosteriorlimbofinternalcapsuleR	1.77889285952381	0.114339875297046	1.76260464166667	0.116313315208539	13.2897445905127	2.6548286264535872460046733993564944541290068101728661969089123e-40	4.7627625558577355193323840784456e-37	-0.141198603613536	-0.16868623729383	-0.113710969933242
rk_PosteriorlimbofinternalcapsuleL	1.99141795952381	0.114492184282956	2.01450487261905	0.113715666830625	-18.7983613842602	7.7885588258108517826205134116852777133336520806645893137343928e-79	1.3972674533504668098021201060563e-75	0.202325479721967	0.172175567629709	0.232475391814224
rk_RetrolenticularpartofinternalcapsuleR	1.96831641587302	0.113508083870301	1.93018902460317	0.122983696843854	-5.86195624242032	4.5744558696235066215617663849552637644890751289494801312685013e-9	8.2065738301045708790818088946097e-6	-0.321300178947103	-0.355661685247615	-0.286938672646591
rk_RetrolenticularpartofinternalcapsuleL	1.53992332460317	0.103894519395866	1.53173108253968	0.103022293195203	-15.7316322824248	9.1813348738540766024870533188692744412692049026717299102724393e-56	1.6471314763694213424861773654051e-52	-0.0791785023298691	-0.105699922007313	-0.0526570826524256
rk_AnteriorcoronaradiataR	1.57800479246032	0.111506077509091	1.55109918373016	0.117598351057792	0.603013026288202	0.54650002353745619210201311943819746375083923339843750000000000	980.42104222619640863101153627213	-0.234367175604923	-0.263971744855757	-0.20476260635409
rk_AnteriorcoronaradiataL	1.4011809968254	0.0981518709914683	1.40164574166667	0.100744034209175	-1.68031978487561	0.092895113641882853805498143628938123583793640136718750000000000	166.65383387353783972706366967031	0.00466314212143711	-0.0104971220919971	0.0198234063348713
rk_SuperiorcoronaradiataR	1.3799725531746	0.0992489104544196	1.37873164325397	0.100534757629641	1.39880949550692	0.16187011808193177420100994368112878873944282531738281250000000	290.39499183898560291661183896395	-0.0124153186363207	-0.0269008725279042	0.00207023525526276
rk_SuperiorcoronaradiataL	1.62385743253968	0.0821486547099926	1.62477099484127	0.0840363306068831	-16.2099046677937	4.2923390496944497690035369249717758489969831722026159894749517e-59	7.7004562551518428855923452433994e-56	0.0109769918999193	-0.00440775540334784	0.0263617392031864
rk_PosteriorcoronaradiataR	1.6339134718254	0.0863276609073708	1.62307941507937	0.0879830779501102	-15.647299575738	3.4661863631156061006621967328312181876998393140319452071165949e-55	6.2183383354293973445879809386992e-52	-0.12416159261715	-0.139235527217439	-0.10908765801686
rk_PosteriorcoronaradiataL	1.44290464047619	0.0982953734870044	1.43304241031746	0.101834484015716	-20.1873730287625	1.2640942668827215657022977569181139736057854313474497686596218e-90	2.2677851147876024888699221759111e-87	-0.0979551200720188	-0.110257226532278	-0.0856530136117599
rk_PosteriorthalamicradiationR	1.44378043690476	0.0938548964200835	1.43162179087302	0.0970479948133464	-20.2010889424785	9.5762179272669963837044317473952760461355564783191270050091462e-91	1.7179734961516991512365750554827e-87	-0.126685786879695	-0.139037753296622	-0.114333820462768
rk_PosteriorthalamicradiationL	1.63485633611111	0.124147232017632	1.61672302896825	0.125691802939984	-23.7529420320851	1.0244558184180685834117594497682661109823192710673284913436462e-124	1.8378737382420150386406964528843e-121	-0.14507739113718	-0.159230461166246	-0.130924321108115
rk_SagittalstratumR	1.64350810793651	0.131535361561565	1.6225626452381	0.134552436649799	-12.042607790857	2.1214167049705381353597508288700788383303005131789570217796507e-33	3.8058215687171454148353929869929e-30	-0.157076718412949	-0.170120674298998	-0.144032762526899
rk_SagittalstratumL	1.46556941031746	0.121920021671375	1.4487858547619	0.126329417812927	-18.2965742717405	8.8118424512272891275018095460366443889761384502385318391359004e-75	1.5808445357501756694738246325590e-71	-0.134967728301283	-0.157039169885453	-0.112896286717114
rk_ExternalcapsuleR	1.47061185039683	0.141506713516752	1.43086433055556	0.145311841457825	2.23551479034765	0.025383571727516457405826599824649747461080551147460937500000000	45.538127679164524586052920085422	-0.277017036211112	-0.307262833710164	-0.246771238712061
rk_ExternalcapsuleL	1.22031014960317	0.0805359391163544	1.22256888650794	0.0795599801764822	-13.2688762761225	3.5080175701501791457622374702155105520891230660171028752222037e-40	6.2933835208494213874974540215666e-37	0.028212595287745	0.00346663327895819	0.0529585572965318
rk_CingulumcingulategyrusR	1.19264724007937	0.085672947401543	1.17730366587302	0.0845058485777818	-2.58081078898687	0.0098568589135113598986848160166118759661912918090820312500000000	17.683204890839379658240559933802	-0.180290774731383	-0.207143761820688	-0.153437787642077
rk_CingulumcingulategyrusL	1.73455941111111	0.140229995006443	1.73135313968254	0.140828941241959	-16.3183873749609	7.3039678931985876866786289331874719583334390220587006036364461e-60	1.3103318400398266309901460306138e-56	-0.0228146515160281	-0.0401473682448051	-0.00548193478725108
rk_CingulumhippocampusR	1.90810341190476	0.16555353847902	1.88819188571429	0.168527828414984	-15.8916812566527	7.2360491253105689020537244068567603906897650770617581996360881e-57	1.2981472130807160610284381585901e-53	-0.119065764174792	-0.133420523023372	-0.104711005326212
rk_CingulumhippocampusL	1.04952106309524	0.138228186872455	1.00623055833333	0.148324419247112	-18.6832169235362	6.7806867190474854782380037946169792784749690868840289298049139e-78	1.2164551973971188947958978807543e-74	-0.301509581721761	-0.339540444967566	-0.263478718475956
rk_Fornix_StriaterminalisR	0.99229315515873	0.145222965382156	0.93534856984127	0.147488898163389	-0.060825773025583	0.95149796441347156417123187566176056861877441406250000000000000	1706.9873481577679861231899849372	-0.389051852273724	-0.431391764849845	-0.346711939697603
rk_Fornix_StriaterminalisL	1.38073231944444	0.114130820768359	1.38061571111111	0.114317799856809	-12.8319788004503	1.0855569223452775567800000505984287198748114968617222335213787e-37	1.9474891186874279368633200907736e-34	-0.00102086983043747	-0.0339238543604359	0.031882114699561
rk_SuperiorlongitudinalfasciculusR	1.4347976765873	0.127805959967054	1.40646570515873	0.132932383365485	-15.2287385645173	2.2794714598896773436014341314296315495859713118310558110635164e-52	4.0893717990420811544209728317848e-49	-0.217130491710022	-0.250691813808807	-0.183569169611237
rk_SuperiorlongitudinalfasciculusL	1.75286343095238	0.11668810879212	1.74248642777778	0.117958761043661	-16.4824466101104	4.9058706062196661163235517592400846363726403409816659122510928e-61	8.8011318675580810126844518560767e-58	-0.0883880813825098	-0.0997887098261099	-0.0769874529389097
rk_SuperiorfrontooccipitalfasciculusR	1.7750127265873	0.117602675136871	1.76335662539683	0.119839473983618	0.277168298085767	0.78165088082357092602592274488415569067001342773437500000000000	1402.2816801974862412905054043222	-0.097989822822415	-0.109672754359455	-0.0863068912853749
rk_SuperiorfrontooccipitalfasciculusL	1.7173057547619	0.109425269169934	1.71782287380952	0.107872811828133	-6.54542008729926	5.9328376299281050770175862634755797539454214017951017012819648e-11	1.0643510708091020508169549756675e-7	0.0047590038168058	-0.0289020267797439	0.0384200344133555
rk_UncinatefasciculusR	1.53974996111111	0.133982939873031	1.52593735873016	0.136107927520659	-4.67219991407069	2.9799070392674602474958941294991277004555740859359502792358398e-6	0.0053459532284458236840076340683214	-0.102263736007398	-0.132972975540361	-0.0715544964744338
rk_UncinatefasciculusL	1.26675087380952	0.151672823434704	1.25469711547619	0.157469210611005	-7.56583978835783	3.8536677677327589414647980808158486581743891463691653598289122e-14	6.9134799753125695409878477569836e-11	-0.0779175620984994	-0.110661020958194	-0.0451741032388043
rk_TapetumR	1.14226563373016	0.16056046109157	1.12190675992063	0.163358376106351	-16.9220609279255	3.0941129086253703885510517604432227978667069841298341780535667e-64	5.5508385580739144770605868582351e-61	-0.125681270805896	-0.158375728537685	-0.0929868130741071
rk_TapetumL	1.39244338333333	0.177399163484055	1.37027007460317	0.181987970457815	-3.83983625602019	0.00012311639759435668087239612589200987713411450386047363281250000	0.22087081728427588548507864985027	-0.123104515879147	-0.137420209169515	-0.10878882258878
rk_Mean	1.54301594206349	0.196528746610559	1.53526333293651	0.199885071849189	-19.2686630888258	9.8446402745689285111215007596173235631958700457279564297491633e-83	1.7661284652576657748951972362753e-79	-0.039093666739779	-0.0590606300980181	-0.0191267033815399
rk_CINGL	1.46757437698413	0.0717470375768806	1.45784066150794	0.0740961622452399	-19.9267412161026	2.3860128790026865318874079413211912105434997939138179003528862e-88	4.2805071049308196382060098467302e-85	-0.132925204747482	-0.1465089098355	-0.119341499659464
rk_CINGR	1.10478424285714	0.0932548316000603	1.0719254797619	0.0969020137180468	-15.8508833740138	1.3861851942682572592379221158697861733132428272892925513881913e-56	2.4868162385172535230728322758704e-53	-0.345324339116384	-0.380296247869695	-0.310352430363073
ak_ATRL	1.18895648095238	0.0823795597828414	1.16983273571429	0.086711142786634	10.4279344312543	1.8486318584947987941090001805827235998476972331588804688564803e-25	3.3164455541396690366315463239654e-22	-0.225689929927682	-0.253956441141642	-0.197423418713722
ak_ATRR	0.77241966468254	0.0241085533220992	0.775872903968254	0.0257053114757362	8.42287786935775	3.6734734967837338704884823400696834427384405611467441121753552e-17	6.5902114532300185636563373180850e-14	0.138075596487117	0.111994177056647	0.164157015917587
ak_CSTL	0.769080210714286	0.0236375239527274	0.771664795238095	0.0248176694361077	4.31136581861023	1.6224922115110921655911288552509574856230756267905235290527344e-5	0.029107510274508993450704851663202	0.106397377459072	0.0815632732038357	0.131231481714308
ak_CSTR	0.818307055555556	0.0225330243854224	0.819665379365079	0.023014291470626	1.74872254753212	0.080338990589632980343637314035731833428144454956054687500000000	144.12814911780156673648534138010	0.059620223730742	0.0324860396389903	0.0867544078224937
ak_CGL	0.817408913492063	0.0214332681383167	0.817893128174603	0.0222197885843558	-1.33104349706758	0.18317469901186084202393544728693086653947830200195312500000000	328.61541002727835059094019243275	0.0221527390147831	-0.0026850106352826	0.0469904886648488
ak_CGR	0.768341675793651	0.0240248205161768	0.768043820238095	0.0245172199132313	6.13730087020155	8.3935329276821996915176946521650221122445856281046872027218342e-10	1.5057998072261866246582744205984e-6	-0.0122609013877263	-0.0303201186845025	0.00579831590904986
ak_FMAJ	0.796181381349206	0.0251968712835338	0.797807856349206	0.0257411308888533	7.45347956256964	9.0910086656751301448771630306456778964881507154593975883472012e-14	1.6309269546221183479909630476978e-10	0.063811144376257	0.0434072433171875	0.0842150454353266
ak_FMIN	0.689513170634921	0.022219834080192	0.691314219444444	0.0209480617939143	18.0722821784261	5.2688429484335077953553913933761351470384059857567441145239776e-73	9.4523042494897129848675721597168e-70	0.0830200533461123	0.0611462939804479	0.104893812711777
ak_IFOFL	0.728567865873016	0.0285056360158059	0.735395061904762	0.0301706032446786	9.54253254511605	1.3938609374962877798391407067577536837003204557718618046926497e-21	2.5005865218683402770314184279234e-18	0.231902117010104	0.20640999546501	0.257394238555199
ak_IFOFR	0.761577018650794	0.0252017051851464	0.764189553174603	0.0258861156788195	13.0033756438503	1.1705983510505947248711973376277624347915053321823980410903604e-38	2.1000534417847669364189280237042e-35	0.102158487996227	0.08111617764133	0.123200798351125
ak_ILFL	0.746325575	0.0246842223759713	0.749393037698413	0.0256068063951288	5.2936832645806	1.1987698944968843692821902462142258372068681637756526470184326e-7	0.00021505931907274105584922493017083	0.121638156150039	0.103231847850057	0.14004446445002
ak_ILFR	0.743322966269841	0.0270216345349005	0.744908054365079	0.0269058267503548	14.9611996304228	1.3163164297101659382637844075615519059014097555305689049535041e-50	2.3614716749000376932452292271654e-47	0.058784324989476	0.0369956463103921	0.0805730036685599
ak_SLFL	0.745785467063492	0.0264452474959112	0.750268245634921	0.0269395141133787	-16.7890260017159	2.9362410691056920186783968930840611341923767246497058680002520e-63	5.2676164779756114815090440261928e-60	0.167858747666814	0.145709045627691	0.190008449705936
ak_SLFR	0.828813818253968	0.0259576847565745	0.825775804365079	0.027036528551604	-4.2726408759972	1.9317143412481314212634717075722790013969643041491508483886719e-5	0.034654955281991477697466682433847	-0.113866648727019	-0.127205752942144	-0.100527544511894
ak_UFL	0.82599793968254	0.0255654663052807	0.825240681746032	0.0262737106877879	5.82008528335887	5.8817608271865266507036442463884212683566943269397597759962082e-9	1.0551878923972628811362337778021e-5	-0.0291256662146968	-0.0424923601181383	-0.0157589723112554
ak_UFR	0.713596842460318	0.0290867834119528	0.716210817460317	0.0302273568940904	5.96849404135093	2.3945338920598581492594309969024202189302741317078471183776855e-9	4.2957938023553855197714192084429e-6	0.0880434519610312	0.0583295180696717	0.117757385852391
ak_SLFTL	0.681595259126984	0.0280609621949	0.683933960714286	0.0289136055791111	-3.51409784199761	0.00044125025273718997348773585009951148094842210412025451660156250	0.79160295341051881243699811507852	0.0820283570707949	0.0550397159489235	0.109016998192666
ak_SLTFR	0.775063911507937	0.0307499734687045	0.773592671031746	0.0305708948762649	-0.645367557993655	0.51868902190252041961571194406133145093917846679687500000000000	930.52810529312163279058722764603	-0.0479834477600716	-0.0747677218380205	-0.0211991736821228
ak_Middlecerebellarpeduncle	0.74980230515873	0.0320073373278737	0.749570683333333	0.0326030547963486	7.41681213910832	1.1997292729058962667525360617785026360443932647026343829566031e-13	2.1523143155931779025540496948306e-10	-0.00716618515200678	-0.0289352108325434	0.0146028405285298
ak_Pontine	0.886089923412698	0.0370596738714764	0.89086896468254	0.0372849139844422	3.29738232311021	0.00097590559596831354637058719703190945438109338283538818359375000	1.7507746391671545021888334314752	0.128562077577121	0.0944400203999807	0.16268413475426
ak_GenuCC	0.975712265873016	0.0625667072574548	0.979014239285714	0.0659454754551534	17.9489509240793	4.8905450608434440035039414644842746776378122562374402218096206e-72	8.7736378391531385422860709872848e-69	0.051289234063769	0.0207755409616814	0.0818029271658565
ak_BodyCC	0.615449552777778	0.0317889939946038	0.625175094444444	0.0355086858354967	16.3605266479192	3.6594939992732406349201134914823530880665329107750400697696245e-60	6.5651322346961936990466836037193e-57	0.286753543741503	0.254796156424375	0.318710931058631
ak_SpleniumCC	0.630061331349206	0.0243382672273876	0.634357361111111	0.0248149351243168	1.88747892690384	0.059095938102422237991895315190049586817622184753417968750000000	106.01811295574549495746019545095	0.174695510216047	0.153603139768571	0.195787880663523
ak_Fornix	0.597114932539683	0.0208431838813994	0.597632124206349	0.0204482206376055	-16.7108187778696	1.0932407647041361006835195128595366582785781675693409564332043e-62	1.9612739318792201646262340060700e-59	0.025041631620754	-0.000972002825672131	0.0510552660671802
ak_CorticospinaltractR	0.476604256349206	0.0357057210927219	0.472197255555556	0.0368384641728169	8.15786345703702	3.4100269381764110258870720122889286056281249763164065136322733e-16	6.1175883270884813804414071900463e-13	-0.121067585154169	-0.135322617005325	-0.106812553303013
ak_CorticospinaltractL	0.935709149603175	0.0656053650936937	0.944578292857143	0.0688209748822689	10.9759742184947	4.9865406477034546554761294175422400544976460209278143155451303e-28	8.9458539219799976519241761750708e-25	0.131763901476761	0.0999622739526869	0.163565529000834
ak_MediallemniscusR	0.893670375	0.0664597391856357	0.905469165079365	0.069269984188373	-0.636160994996075	0.52467149315614391991147158478270284831523895263671875000000000	941.26065872212219232118002310017	0.173658440961024	0.142408075334365	0.204908806587684
ak_MediallemniscusL	0.79893806547619	0.0466950242966548	0.798349546031746	0.048653214667826	1.22291373067221	0.22136228191335280413021280310204019770026206970214843750000000	397.12393375255493060960176876506	-0.0123362545061379	-0.0503539029385486	0.0256813939262728
ak_InferiorcerebellarpeduncleR	0.82046631468254	0.053842446857523	0.821701263095238	0.0524882506862577	14.8938024036732	3.6160589944023648841582263170104719749079259586920286064266449e-50	6.4872098359578426021798580127168e-47	0.0232220395572269	-0.0140098882855367	0.0604539673999905
ak_InferiorcerebellarpeduncleL	0.861626733333333	0.043095037196238	0.874601344444444	0.0464802131038728	11.0588806124449	1.9856004231862052444770632420561383211398628962529209396654516e-28	3.5621671591960522085918514562487e-25	0.289029097097977	0.250198495770175	0.32785969842578
ak_SuperiorcerebellarpeduncleR	0.854743051984127	0.041671075091787	0.863864794047619	0.0443746296628581	7.62150530211389	2.5073433833690117136906428310172441517816952633035398889660428e-14	4.4981740297640070143610132388449e-11	0.211672939724134	0.173731167654947	0.249614711793321
ak_SuperiorcerebellarpeduncleL	0.636475246428571	0.038227443626587	0.641967807142857	0.0393221009666274	4.92322255723067	8.5130540354499096887617558965244413116124633233994245529174805e-7	0.0015272418939597137981638590078365	0.141602192642181	0.104996564973981	0.178207820310381
ak_CerebralpeduncleR	0.63461521547619	0.0385432170115449	0.638386925396825	0.0392021796122071	10.0417933236599	9.9842242213417264964113439353292487029228701797371219711568427e-24	1.7911698253087057334561951019981e-20	0.0970164625042533	0.0582935575829843	0.135739367425522
ak_CerebralpeduncleL	0.663907949206349	0.0325604482642807	0.669332946031746	0.0318465431861321	20.5203954852565	1.4155620992010310126441033075417475937480841486447780667834633e-93	2.5395184059666496366835213337299e-90	0.168411842222094	0.13530089620979	0.201522788234398
ak_AnteriorlimbofinternalcapsuleR	0.669844918650794	0.0381600900263028	0.682909466666667	0.0388707489479556	-9.90057390317223	4.1389302935546712845876563017028606385038341361480646107453413e-23	7.4252409466370802845502554052549e-20	0.339133622746435	0.305815620726808	0.372451624766061
ak_AnteriorlimbofinternalcapsuleL	0.766791020238095	0.0335817821214147	0.76299993531746	0.0351833631504184	9.15758478327869	5.3071779690453767276928998171054240303680543165327929350585934e-20	9.5210772764674058494810622718871e-17	-0.109908239864872	-0.13173704719103	-0.088079432538714
ak_.PosteriorlimbofinternalcapsuleR	0.773030528968254	0.0337462184645768	0.777480607142857	0.0355554994805817	-2.02366954997595	0.043004163647997951935852967153550707735121250152587890625000000	77.149469584508325772920223073470	0.128116149215692	0.100577020260022	0.155655278171363
ak_PosteriorlimbofinternalcapsuleL	0.672835553174603	0.0242305760206178	0.672169011111111	0.0243719869753965	7.6225107412552	2.4878841123521504253969603249826244918175861126075076867891767e-14	4.4632640975597578631621468230188e-11	-0.0274273810170914	-0.0540027241042644	-0.000852037929918344
ak_RetrolenticularpartofinternalcapsuleR	0.680731809126984	0.0246422492534273	0.683470667460317	0.0255504580798359	9.90824281002918	3.8332849726042583920219663978762984378391856871341400564831483e-23	6.8769132408520395552874077177901e-20	0.109013132703032	0.0808928502939529	0.13713341511211
ak_RetrolenticularpartofinternalcapsuleL	0.698702311507936	0.0277133300546207	0.701987534126984	0.0282073136725724	1.45574042655895	0.14546438980541392949064061212993692606687545776367187500000000	260.96311531091258950620925816111	0.117448704546624	0.0941304207489032	0.140766988344345
ak_AnteriorcoronaradiataR	0.706272970238095	0.0285419458473904	0.706793200793651	0.0296667690412476	-0.0262979753373104	0.97901966980091004177921831796993501484394073486328125000000000	1756.3612876228326149519176624381	0.0178428232518701	-0.00618788896790436	0.0418735354716446
ak_AnteriorcoronaradiataL	0.767548486111111	0.0349957140546996	0.767540803571429	0.0357957640889879	-1.13166099264469	0.25777698691051148527364489382307510823011398315429687500000000	462.45191451745760458091893951860	-0.000216737628333349	-0.016373876213115	0.0159404009564483
ak_SuperiorcoronaradiataR	0.779811633730159	0.0368641490607848	0.7794057	0.0371277336797681	-12.1767990001067	4.1318212676578100439281152219865881711923598617294763857043872e-34	7.4124873541781112188070387082439e-31	-0.0109712795101984	-0.0299779676766773	0.00803540865628044
ak_SuperiorcoronaradiataL	0.833184383730159	0.0343024912051775	0.830197993650794	0.0350654581228647	-18.0701398444627	5.4774692991652402370073078714826125322461848680254663157204527e-73	9.8265799227024409851911103214398e-70	-0.0859425810879332	-0.0998046549072863	-0.0720805072685801
ak_PosteriorcoronaradiataR	0.827105208333333	0.0375166449647874	0.822405253174603	0.0392353088427388	-14.2846109293133	2.7292949308434451557645590011465786208473699214823051029450573e-46	4.8963551059331406094416188480570e-43	-0.121436082484818	-0.134659201773442	-0.108212963196194
ak_PosteriorcoronaradiataL	0.741325973015873	0.041693407780604	0.737168401984127	0.0434913618931424	-27.2697559273771	9.6915196096970215455694862561492044925198511745202198830048035e-164	1.7386586179796456652751658343532e-160	-0.0968926978978963	-0.110221527424004	-0.083563868371789
ak_PosteriorthalamicradiationR	0.768538242460317	0.0414854137454497	0.760462028571429	0.0430450239697984	3.61303399412251	0.00030263500944249121420506765112179436982842162251472473144531250	0.54292720693982923828389136611250	-0.190062192405019	-0.203848691625746	-0.176275693184291
ak_PosteriorthalamicradiationL	0.685326627777778	0.0343216551924236	0.686585573015873	0.0340356189776413	-1.32991905925137	0.18354494104780338936677708261413499712944030761718750000000000	329.27962423975928052399808620976	0.0368296699206388	0.0168390877068266	0.056820252134451
ak_SagittalstratumR	0.696949812301587	0.0341108517880733	0.696512684920635	0.0347076641954349	5.95866153112596	2.5431219808043342283527625524979648430345946508168708533048630e-9	4.5623608335629756056648560191813e-6	-0.0126959368642749	-0.0314117846182585	0.00601991088970883
ak_SagittalstratumL	0.69048245952381	0.0344177910640819	0.692649738888889	0.0346424856083671	1.7093308972708	0.087389673166235914969490750081604346632957458496093750000000000	156.77707366022723145526640564640	0.0627604412570058	0.042091560937388	0.0834293215766237
ak_ExternalcapsuleR	0.729867056746032	0.0359292086357175	0.73071450952381	0.0360391121183884	8.91781691382994	4.7556978753654653586277613142140872746809315232041550508546024e-19	8.5317219884056448533782037977001e-16	0.023550514842363	-0.00346336192574345	0.0505643916104694
ak_ExternalcapsuleL	0.714568278174603	0.0277142294415612	0.718040184920635	0.0287431882932141	2.28704789493334	0.022193027683620452500390385353057354222983121871948242187500000	39.814291664415091785700351323385	0.122841873957061	0.0957354290211695	0.149948318892953
ak_CingulumcingulategyrusR	0.720778291666667	0.0302460202465599	0.721805314285714	0.0315243207512257	5.07629465829316	3.8486630141485371551086881389269755970872211037203669548034668e-7	0.00069045014473824756562649865212350	0.0332065415729305	0.0047343745801878	0.0616787085656732
ak_CingulumcingulategyrusL	0.833355278968254	0.0310152188783091	0.835164607539683	0.0316210669973164	-1.23157696511566	0.21810714999325697682763802731642499566078186035156250000000000	391.28422708790301642878262100567	0.0577421096565421	0.03542386433768	0.0800603549754042
ak_CingulumhippocampusR	0.82379140515873	0.0314977354846394	0.823381417857143	0.0325857060795658	-3.62705942238023	0.00028666733965945133356598151230798521282849833369255065917968750	0.51428120734905569241737083308053	-0.0127701156111283	-0.0330985259840706	0.007558294761814
ak_CingulumhippocampusL	0.719943008333333	0.0395568309020305	0.717376317460317	0.0398093139009654	-3.35348714730754	0.00079800119886774269987311791751949385798070579767227172851562500	1.4316141507687304035723735440300	-0.0646784352995233	-0.0996738429092272	-0.0296830276898195
ak_Fornix_StriaterminalisR	0.729480592857143	0.0414906657071522	0.726937811904762	0.0423511326406361	17.9161842832704	8.8172478518085390841372659050740531500784963807138845791990382e-72	1.5818142646144519116942255033703e-68	-0.060644334829357	-0.0961293483652551	-0.0251593212934588
ak_Fornix_StriaterminalisL	0.722852101587302	0.0391595247600923	0.736102519444444	0.0421512663172826	6.46988851777059	9.8075248196127814805244543062967554902797928662039339542388916e-11	1.7594699526385329976060871025496e-7	0.325080492465439	0.288581678886749	0.361579306044129
ak_SuperiorlongitudinalfasciculusR	0.734151132142857	0.0397241627325624	0.738656304365079	0.0409952586440093	-8.17845162020156	2.8751439318799070076645495318843471909431657959101136246005126e-16	5.1580082137925531717502018602005e-13	0.111565491846191	0.0776551044904975	0.145475879201884
ak_SuperiorlongitudinalfasciculusL	0.859268788888889	0.0340271700842417	0.857301963888889	0.0346433257653942	-8.90511660099201	5.3329961645614487530414941106055227663185781932981047691322285e-19	9.5673951192232390629564404344263e-16	-0.0572106168211928	-0.070935639177489	-0.0434855944648966
ak_SuperiorfrontooccipitalfasciculusR	0.87143916468254	0.0343811925190101	0.869308593253968	0.0356599435050433	-9.56144043061247	1.1612899323183509606114927893072124053570743533528736617847863e-21	2.0833541385791216233370180640171e-18	-0.0605019919709994	-0.0738335093917994	-0.0471704745501994
ak_SuperiorfrontooccipitalfasciculusL	0.801317329365079	0.0450042832504982	0.79590060952381	0.0484218696067458	-8.74630825217294	2.2044638195176774777591270931043563958081194711772273636674058e-18	3.9548080922147133950998740050292e-15	-0.115194004555815	-0.138891092866617	-0.091496916245013
ak_UncinatefasciculusR	0.854209969444444	0.0740048465709506	0.844410659126984	0.0785286076835963	-1.84821422568513	0.064571358282047297549866016197483986616134643554687500000000000	115.84101675799285180445963305829	-0.128127433323699	-0.156964091351054	-0.0992907752963438
ak_UncinatefasciculusL	0.609724469444444	0.0414535934698355	0.608073885714286	0.0433226322883164	-6.8894796548545	5.5996832138930162392713429269839703035852029877617042075144127e-12	1.0045831685724071133252789211009e-8	-0.0389153826923532	-0.0802092731237224	0.00237850773901591
ak_TapetumR	0.598726895238095	0.0441764965386896	0.591869179761905	0.0464739951331686	-2.39947248136331	0.016418713875049999184607685265291365794837474822998046875000000	29.455172691839698537186187365933	-0.151188677387283	-0.194455299402292	-0.107922055372274
ak_TapetumL	0.610603562698413	0.0625597467980389	0.608832645238095	0.0643620313936581	-8.86612779036223	7.5733553553456304164344376452297798906567235016146699341788029e-19	1.3586599507490060967083381135542e-15	-0.0278754251256639	-0.0506548379062614	-0.00509601234506644
ak_Mean	0.594734295238095	0.0563080505365725	0.58865201468254	0.0588531459220353	7.08047564324726	1.4366051413822753654636668832397139894830467854447419995267410e-12	2.5772696236398020056418183885320e-9	-0.105367597514366	-0.128730548809033	-0.0820046462196979
ak_CINGL	0.776778823412698	0.0208893454202735	0.77825796547619	0.0217691423890356	2.88410753841641	0.0039252468575271867029519157199501933064311742782592773437500000	7.0418928624037729450957368015906	0.0691183010875391	0.0499580518734354	0.0882785503016428
ak_CINGR	0.741189967063492	0.0294916058448058	0.742472535714286	0.0296874803365116	2.93212670055667	0.0033664937288069097034992616102044848958030343055725097656250000	6.0394897494795960080776753287068	0.0433439036413894	0.0138676084797396	0.0728201988030393
mk_ATRL	0.736128421031746	0.0278001145760223	0.737268153968254	0.0279196330254182	-19.9368438937851	1.9498547902288610365768681613224597696569376654888220117140911e-88	3.4980394936705766996189014814125e-85	0.0409088062159146	0.0135455268746397	0.0682720855571895
mk_ATRR	1.0484673765873	0.0361830272919633	1.04292107301587	0.0376328081595887	5.20408142224913	1.9495851988720694683069581572276707248647653614170849323272705e-7	0.00034975558467764926261426829340664	-0.149490953618304	-0.164272637554837	-0.134709269681772
mk_CSTL	1.04696020714286	0.0352277963407105	1.04876183690476	0.0360567101609726	-22.3838793437572	5.6508145882487330122695368395324929258203794199628315355227514e-111	1.0137561371318227024011549090121e-107	0.0504934672860008	0.03145989942843	0.0695270351435715
mk_CSTR	1.19704994920635	0.0347538347796359	1.18819665198413	0.0356552288042091	3.4708335330831	0.00051884554180042698895425345995136012788861989974975585937500000	0.93080890198996601818393070715274	-0.251243046354426	-0.273592080387717	-0.228894012321136
mk_CGL	1.17957824603175	0.0337249178531108	1.18080318849206	0.0342071071336055	-19.5122684147117	8.6363433981966223988486412841599872633989530625548673027746559e-85	1.5493600056364740583534462463783e-81	0.0360513185763763	0.0156817946634445	0.056420842489308
mk_CGR	1.0588792797619	0.0467106754982763	1.05314106587302	0.0477674381273824	7.08060822785963	1.4352312343968206652245019792447038422048000150255120388465002e-12	2.5748048345078962734127565507650e-9	-0.121167777474738	-0.133386337868304	-0.108949217081172
mk_FMAJ	1.04352820515873	0.0454198372247458	1.04629261071429	0.0455708633627593	-11.5413928799152	8.1593166249141934544874224074979789245663178202226205793940241e-31	1.4637814025096063057350435799051e-27	0.0607606550744279	0.0439221011343522	0.0775992090145035
mk_FMIN	1.07801923690476	0.0437174747193053	1.07362069365079	0.0440209039242749	19.1656663948703	7.1633482665721004049103936171849102497768932742477619935421932e-82	1.2851046790230348126409246149230e-78	-0.100252965130621	-0.117324789990011	-0.0831811402712314
mk_IFOFL	1.01221208095238	0.0524630650153654	1.0216909531746	0.0535797066833971	-6.66073729233664	2.7245727841911382509737700690427770252449723997756336757447571e-11	4.8878835748389020222469435038627e-8	0.178603503704962	0.160189228322034	0.197017779087891
mk_IFOFR	1.00240686904762	0.0420104720468712	1.00042585793651	0.0433076340560783	2.73907362390476	0.0061612574357565738983333325506919209146872162818908691406250000	11.053295839747293573609998595941	-0.0462679817095249	-0.0598931851216895	-0.0326427782973604
mk_ILFL	1.00953841309524	0.0428237693820213	1.01042600039683	0.0433010188214296	-18.3830929953384	1.7943945326241258272019145563187694193684910359291112903995978e-75	3.2191437915276817340002347140359e-72	0.0206031008225339	0.00585529223833575	0.0353509094067321
mk_ILFR	0.980546912698413	0.042337814197642	0.975218767460317	0.0437669964177508	0.0410181004155669	0.96728146596018405034556053578853607177734375000000000000000000	1735.3029499325701863199356012046	-0.123178000301364	-0.136363853013281	-0.109992147589447
mk_SLFL	0.969915581746032	0.042457522238394	0.969929698412698	0.0432467840128588	-26.3768531273591	2.5259529079652625688918971398422989037708074944486771697698518e-153	4.5315595168896810485920634688771e-150	0.000329097256925547	-0.0153999051539711	0.0160580996678222
mk_SLFR	1.08883771547619	0.0429722731620353	1.08256408531746	0.04469114738508	-11.7813904314644	4.8683301510787588301750583963572343870289839526026008040820311e-32	8.7337842910352933413340547630649e-29	-0.141666223575211	-0.152248130006045	-0.131084317144378
mk_UFL	1.08636137222222	0.042106448558372	1.08349646150794	0.0432610362226894	1.11510141175698	0.26480696660792535368500466574914753437042236328125000000000000	475.06369809461808451089837035397	-0.0668246983575928	-0.0779568012871005	-0.0556925954280851
mk_UFR	0.910675616269841	0.0453415349909399	0.91122184047619	0.0453260337163586	9.06967383253489	1.1937381834410915124652717659179535367621684580471459096243092e-19	2.1415663010933181733626975480568e-16	0.0120489412826894	-0.00913480305237603	0.0332326856177548
mk_SLFTL	0.878217472222222	0.0451710510444436	0.882902070634921	0.0459086774019911	-24.7480635717643	3.2527394489662589746466222655611281447284516010297382254671327e-135	5.8354145714454686005160403444167e-132	0.102829818535067	0.0805441904219334	0.125115446648201
mk_SLTFR	1.0150582968254	0.0457861281782439	1.00329823452381	0.0475263509542773	-28.7584782193686	7.0959395324857856818151488834612176746037077043352146305596791e-182	1.2730115521279499513176377096929e-178	-0.251429765457304	-0.271659275177973	-0.231200255736635
mk_Middlecerebellarpeduncle	1.06063905	0.0500088321724231	1.048161225	0.0519526800404717	-18.8868314280798	1.4637203363756833966105981143238083268630626917951435976630802e-79	2.6259142834579760135194130170969e-76	-0.243823232403159	-0.260689625939293	-0.226956838867026
mk_Pontine	1.29414816428571	0.0475692124430473	1.28053131746032	0.0499286873710603	-1.79773912136028	0.072218358767179038903982757346966536715626716613769531250000000	129.55973562831919579374506668046	-0.278813399179244	-0.308311038626136	-0.249315759732351
mk_GenuCC	1.13035015277778	0.0582541776616801	1.12869220595238	0.0584603070759002	4.70106951954065	2.5880237935601334159645310617481328563371789641678333282470703e-6	0.0046429146856468793482403687247762	-0.0284100637740491	-0.0593974964433081	0.00257736889520992
mk_BodyCC	1.06639260952381	0.0621835167281646	1.0693116952381	0.0633471072261189	-6.22789204557467	4.7275262205810646274587116677664243302725566309163696132600307e-10	8.4811820397224299416609287319730e-7	0.0464775271937203	0.0270850536324832	0.0658700007549573
mk_SpleniumCC	1.14652826865079	0.0570345090382296	1.14434484642857	0.0595659812516661	0.2517006235215	0.80127247501204990065559741196921095252037048339843750000000000	1437.4828201716175217761417570728	-0.0370706244302633	-0.0487438379476781	-0.0253974109128484
mk_Fornix	1.22178186547619	0.0608272998555249	1.22195959761905	0.0623814811393839	-48.116908000835	0.	0.	0.00288251134561833	-0.019568715861926	0.0253337385531626
mk_CorticospinaltractR	0.701279801587302	0.0856770129422945	0.679955198412698	0.0858319014723638	6.26692034802066	3.6825839953586299724371698531511995500231648748012958094477654e-10	6.6065556876733821705522827165533e-7	-0.248664568100352	-0.258951372830943	-0.238377763369761
mk_CorticospinaltractL	1.17338466468254	0.0736958685141538	1.17964924960317	0.0733403436063518	0.464547462755136	0.64225556284576312826573030179133638739585876464843750000000000	1152.2064797452990521087201614137	0.0852095672798116	0.0585057376626486	0.111913396896975
mk_MediallemniscusR	1.17658170119048	0.0798618761186771	1.1770719734127	0.0775762754703013	-2.54948572468063	0.010788192767226915946832122017440269701182842254638671875000000	19.354017824405087208616826899288	0.00622298203052412	-0.0200388553752334	0.0324848194362817
mk_MediallemniscusL	1.02894201309524	0.0503864233383666	1.02621856587302	0.0525927405045347	-8.69960343625571	3.3304596439688133422011747461752446083595415125805762682209554e-18	5.9748446012800511359089074946384e-15	-0.0528605163810602	-0.0935361595779866	-0.0121848731841338
mk_InferiorcerebellarpeduncleR	1.03295850793651	0.0534329639757794	1.0229219984127	0.0552193153703469	-5.64629020457692	1.6394701193224199255896818185757046748562970606144517660140991e-8	2.9412093940644213465078891825248e-5	-0.184682551272932	-0.2266536966082	-0.142711405937665
mk_InferiorcerebellarpeduncleL	1.12764678809524	0.0461017856950366	1.12224257301587	0.04914518891182	-9.36006958531289	7.9684195369629113352228233658831266671128698615619201817573264e-21	1.4295344649311462935389745118394e-17	-0.113307918663094	-0.152775362371322	-0.0738404749548663
mk_SuperiorcerebellarpeduncleR	1.1194657515873	0.0478384059294743	1.11036769603175	0.0498286074389815	10.3326791792452	5.0140212561596619543300739420395379284120271710166915312428797e-25	8.9951541335504335460681526520189e-22	-0.186191267278917	-0.225524928035637	-0.146857606522197
mk_SuperiorcerebellarpeduncleL	1.13420996309524	0.0464538333082469	1.1413097218254	0.0475361719036783	-1.82649486088205	0.067775754661198381323394812625338090583682060241699218750000000	121.58970386218989609417029384986	0.151010379347463	0.122196070045743	0.179824688649183
mk_CerebralpeduncleR	1.14276088015873	0.0446065629481711	1.14140167619048	0.0461041738015862	21.4481827327541	4.7484337883459951649111225779109987211043170106208909427873582e-102	8.5186902162927153258505539047723e-99	-0.0299478642283734	-0.0620990654821716	0.00220333702542486
mk_CerebralpeduncleL	1.22790679126984	0.059097960958754	1.2507994218254	0.0590457466230562	-8.8151468854863	1.1952824958813702899619060998580332125775837428082316697686149e-18	2.1443367976111783001916595431453e-15	0.38753857297623	0.350810350352567	0.424266795599894
mk_AnteriorlimbofinternalcapsuleR	1.25798436388889	0.063946215106537	1.24781436468254	0.0608067365234603	-2.08044988031307	0.037484288180955879776767858402308775112032890319824218750000000	67.246812996634848319521537973742	-0.162854068812712	-0.199311167746927	-0.126396969878497
mk_AnteriorlimbofinternalcapsuleL	1.14885697738095	0.0496416792932619	1.14741806984127	0.0487649699493099	-10.5584280331526	4.6437303283371723506982798857981250940962747082877747485840264e-26	8.3308522090368871971527141151218e-23	-0.0292359475937125	-0.0567912478898445	-0.00168064729758044
mk_.PosteriorlimbofinternalcapsuleR	1.13628563928571	0.0498946709629697	1.12897641547619	0.0506855568653937	12.5052731589702	6.9859272664910774061003747193983879170695367041377499704395785e-36	1.2532753516084992866544072246601e-32	-0.145308014401374	-0.172430107266545	-0.118185921536204
mk_PosteriorlimbofinternalcapsuleL	1.28160885714286	0.0415306815662387	1.28898835039683	0.0416097144732584	-17.313378403414	3.7287974577847692710196507082354014431180398628971546398647691e-67	6.6894626392658760722092533705743e-64	0.17751828657464	0.149470593891506	0.205565979257774
mk_RetrolenticularpartofinternalcapsuleR	1.28900749603175	0.0420382522041474	1.27806270873016	0.044488126515179	4.70666999522405	2.5179602212789595911941829126101666247450339142233133316040039e-6	0.0045172206369744535066023641452226	-0.252327684698934	-0.281350569452197	-0.223304799945671
mk_RetrolenticularpartofinternalcapsuleL	1.07743748095238	0.048033536108062	1.08004096309524	0.0482112307760409	-10.6043384169681	2.8447013422396402036614098464512758611117634562750227337892905e-26	5.1033942079779145253685692645336e-23	0.0541002561696268	0.031549783866153	0.0766507284731006
mk_AnteriorcoronaradiataR	1.09616353611111	0.0473502435493011	1.09014741626984	0.0495879180463431	1.15707195816952	0.24724296232341871903948060662514762952923774719238281250000000	443.55387440821318195682820828551	-0.12377209205471	-0.146741434369532	-0.100802749739889
mk_AnteriorcoronaradiataL	1.04311398095238	0.0540894376104679	1.0435700781746	0.0559131652444758	-0.221311002520074	0.82485028360489109910957949978183023631572723388671875000000000	1479.7814087871746318025856226086	0.00825832124195293	-0.00573404779404337	0.0222506902779492
mk_SuperiorcoronaradiataR	1.03867733492063	0.0561480830210878	1.03858656269841	0.057161159477716	-0.712514377972603	0.47614631125619860663178428694664034992456436157226562500000000	854.20648239362030029742101078227	-0.00160032669008667	-0.0157764787418237	0.0125758253616504
mk_SuperiorcoronaradiataL	1.17926062261905	0.0446309198438663	1.17903946944444	0.0463614855637383	-19.8787257207678	6.2193400904226746679127351383458649329934795436012038667424889e-88	1.1157496122218278354235446838192e-84	-0.00483171362506986	-0.0181259239629564	0.00846249671281666
mk_PosteriorcoronaradiataR	1.17868163095238	0.04659317558648	1.17267060396825	0.0482924130936158	-10.8558874546886	1.8698158290047114707507500480749871695662366721336148533050734e-27	3.3544495972344523785268455862465e-24	-0.125924371958819	-0.138392135328343	-0.113456608589295
mk_PosteriorcoronaradiataL	1.03151279285714	0.0557385757693138	1.02785693928571	0.0587689492355308	-23.5610224617737	9.6784159117764386137937366186885163942111097841012028740062792e-123	1.7363078145726930873145963493927e-119	-0.0628412541939511	-0.0742007825042573	-0.051481725883645
mk_PosteriorthalamicradiationR	1.04992196309524	0.0544604108821517	1.04284223769841	0.057157376378812	-5.97940481265889	2.2395438060290670645210417194145846586650350218405947089195251e-9	4.0177415880161463137507488446298e-6	-0.124848932140041	-0.135277602801677	-0.114420261478404
mk_PosteriorthalamicradiationL	1.03103643928571	0.0535208725222725	1.0284644765873	0.052307378796343	-15.534649186793	2.0217557583061200363687615115311882676029455392253174528104352e-54	3.6270298304011793452455581516870e-51	-0.0485327255046651	-0.0644542573211448	-0.0326111936881853
mk_SagittalstratumR	1.03200872222222	0.0533140384613041	1.02650413492063	0.0540262538558501	-9.15784479972453	5.2944088428328914797029880052778322255000090134688977747644267e-20	9.4981694640422073145871604814684e-17	-0.102483310513599	-0.115450369453713	-0.0895162515734854
mk_SagittalstratumL	0.991309890873016	0.0542382242903279	0.986905060714286	0.0554388564941433	-21.7656285479023	4.9131657500386892046232758947341985261462637363392125647798003e-105	8.8142193555694084330941569551532e-102	-0.0802290646281023	-0.0974314483753422	-0.0630266808808624
mk_ExternalcapsuleR	0.991359646031746	0.0540618533424179	0.978255145634921	0.0559056333121695	8.24580202134386	1.6405609978646892095807060686848503608661686359662668088787996e-16	2.9431664301692524419877866872206e-13	-0.237923639449552	-0.259654631302651	-0.216192647596453
mk_ExternalcapsuleL	0.900476796428571	0.0409514414848926	0.904978890079365	0.0406488128635094	-9.40650590848976	5.1290397751956903884603546488042825622819887980306297249220512e-21	9.2014973567010685568978762399549e-18	0.110339120937495	0.084026330625842	0.136651911249148
mk_CingulumcingulategyrusR	0.884194536111111	0.0419121665981261	0.878946742063492	0.042327621336448	8.93893337426838	3.9294465948331590744051690509225139514114278771444294362930050e-19	7.0494271911306873794828732773550e-16	-0.124579620450094	-0.150644137733222	-0.0985151031669665
mk_CingulumcingulategyrusL	1.05759655079365	0.0529473584766382	1.06281531666667	0.0522502014145703	-5.74342559086955	9.2780144179131785549250653827649260030341338278958573937416077e-9	1.6644757865736242327535567296680e-5	0.0991924858193996	0.0773847163811514	0.121000255257648
mk_CingulumhippocampusR	1.08986703849206	0.056129959451879	1.08664741230159	0.0575657336470594	-13.7261793407113	7.0768161414335610300420002076166500153166211123246723610490029e-43	1.2695808157731808487895348372464e-39	-0.0565665974969929	-0.075890220410706	-0.0372429745832798
mk_CingulumhippocampusL	0.815908556349206	0.0560276606803357	0.802951955952381	0.0580589601150654	-18.6160084377964	2.3833065676263287163794237401685440155211858227949210247902177e-77	4.2756519823216337171846861898624e-74	-0.226963376561615	-0.259794113681351	-0.194132639441879
mk_Fornix_StriaterminalisR	0.798826003968254	0.0575172320701708	0.780047927380952	0.0560035135318894	7.071969765372	1.5274970743907817129766094511162862216915175883613642326963600e-12	2.7403297514570623930800373553026e-9	-0.3307122959508	-0.366478896676309	-0.294945695225291
mk_Fornix_StriaterminalisL	1.0356193218254	0.0464607358452773	1.04092781706349	0.0476771153460024	-15.268980267126	1.2308275656089247035989386715320369638218696863045612801461510e-52	2.2081046527024109182564959767285e-49	0.112731948921696	0.0813821684922661	0.144081729351127
mk_SuperiorlongitudinalfasciculusR	1.0584050202381	0.0511848615628217	1.0457788797619	0.0519568648785602	-9.63009969493479	5.9671556998192481080895735855802414065100307219308623593730882e-22	1.0705077325475731105912695012531e-18	-0.2447954060103	-0.27669288466691	-0.21289792735369
mk_SuperiorlongitudinalfasciculusL	1.16657485396825	0.0489097204728644	1.16358945833333	0.049802616912449	-18.4141962087868	1.0107877867756502250176599595175939433660358590269595325351890e-75	1.8133532894755165036816819673746e-72	-0.0603896057008033	-0.0726945442878124	-0.0480846671137943
mk_SuperiorfrontooccipitalfasciculusR	1.18207761428571	0.0492982643345886	1.17634456904762	0.0506369331666052	3.45333834766931	0.00055369404630972664412003059197786569711752235889434814453125000	0.99332711907964959955133488200829	-0.114323869187527	-0.126534863415201	-0.102112874959852
mk_SuperiorfrontooccipitalfasciculusL	1.22766676468254	0.0505549489074209	1.23045563055556	0.0511218000706868	-8.14425024068645	3.8163922821517889657985094108269071434899209673691222732827555e-16	6.8466077541803094046425258830235e-13	0.0548529846704549	0.0236899308534311	0.0860160384874787
mk_UncinatefasciculusR	1.16469480714286	0.073683801974597	1.15449770674603	0.0754694827718098	-2.09545697176044	0.036130389597558307257507692611397942528128623962402343750000000	64.817918938019603219968800544848	-0.136687768421595	-0.169743754365677	-0.103631782477513
mk_UncinatefasciculusL	0.850060156349206	0.0649697513007854	0.847810015873016	0.0656248878313002	-2.81337122023221	0.0049025018682310166767690517986011400353163480758666992187500000	8.7950883516064439181236789266904	-0.0344578095402228	-0.0667048781798609	-0.00221074090058458
mk_TapetumR	0.817455862698413	0.0718345810456673	0.814025395238095	0.072493012243492	-13.8213116492605	1.8958362903053349310033324904106594240718965088436538066934564e-43	3.4011303048077708662199784877967e-40	-0.0475349807305778	-0.0806773781713709	-0.0143925832897847
mk_TapetumL	0.969756003968254	0.0891747100258905	0.959671431349206	0.0950816288097859	-7.89361331011359	2.9356079049761428463160938375022807343230123264948838723853441e-15	5.2664805815272002662910723444791e-12	-0.108085157508949	-0.123460824303317	-0.0927094907145814
mk_Mean	1.02142709285714	0.0908034955615269	1.0147991515873	0.0946100950062505	-10.9863828903899	4.4438013460770090705999359151083347685301907546893341176337569e-28	7.9721796148621542726562850317044e-25	-0.0712164548545929	-0.0889259797302347	-0.0535069299789511
mk_CINGL	1.05817401904762	0.0380290984251142	1.05578480595238	0.0391543776968877	-19.9921075301225	6.4512640559649698521009165069699871926078253702287781812636321e-89	1.1573567716401155914669044213504e-85	-0.061586741160386	-0.0725868345122903	-0.0505866478084816
mk_CINGR	0.875917298015873	0.0412560634042103	0.865620524206349	0.0422404622993947	-12.032420302966	2.4001978354021132252753495450242396437581686988755316171225204e-33	4.3059549167113911261439770837735e-30	-0.246477872919699	-0.271011945573226	-0.221943800266172
FA_ATRL	0.916399500793651	0.041079054380397	0.911371477777778	0.0428356884451641	-18.7696342975749	1.3380335967364121056952780057784240701811529996472242021975287e-78	2.4004322725451233176173287423665e-75	-0.119441720732094	-0.138971575382133	-0.0999118660820552
FA_ATRR	0.447843554761905	0.0164787251397196	0.44551130952381	0.0173422522063358	-19.553112259297	3.8810621888233625871782147164328818194408534510823777415700556e-85	6.9626255667491124813977172012806e-82	-0.136633622504567	-0.150971067256133	-0.122296177753001
FA_CSTL	0.453184195238095	0.0162812481030646	0.450481557539683	0.0172595476544453	-21.7013330878785	1.9930049205053756432713327438377776673249640010921290415444265e-104	3.5754508273866439040287709424450e-101	-0.159613300273919	-0.17571805902416	-0.143508541523678
FA_CSTR	0.535596774603175	0.0169309074175758	0.532286088492063	0.0174250872080835	-26.0196182733088	2.9706996917476354018245726576688082273563709581683930498693965e-149	5.3294352469952579108732833478578e-146	-0.192346518434358	-0.209882519988371	-0.174810516880345
FA_CGL	0.525536367460318	0.0171686830541572	0.521569782539683	0.0175027468855444	-32.6876905003225	2.3364507188366234789264054616841443531126675670245574706301668e-234	4.1915925895929025211939713982614e-231	-0.228602498652932	-0.246050014092172	-0.211154983213693
FA_CGR	0.483378031349206	0.0255153306495959	0.478305837698413	0.0264207760117558	-32.995652013613	9.3766987889687460755361458607434352949795846062352955758665429e-239	1.6821797627409930459511845674174e-235	-0.194029816802907	-0.205775714553545	-0.182283919052269
FA_FMAJ	0.473301437301587	0.0243574433437947	0.467409332936508	0.0248245138199492	-33.8137297587357	1.2393439498640035506375857429143239071228138022278662968499752e-250	2.2233830460560223698438288227883e-247	-0.239289638027474	-0.253709103677453	-0.224870172377496
FA_FMIN	0.541935028571429	0.0226869289170473	0.536805452380952	0.024226467196442	-41.6774914279682	0.	0.	-0.214282815880088	-0.226848198865832	-0.201717432894343
FA_IFOFL	0.495159545634921	0.0275826191965855	0.488758941666667	0.0287541077619176	-35.0844228543757	1.1649371680622628817317460973926077362688848422794725196716874e-269	2.0898972795036996098267524987223e-266	-0.224636530273116	-0.235335502994978	-0.213937557551255
FA_IFOFR	0.452872292063492	0.0214440977895633	0.447838497619048	0.0224956277862303	-31.393779265702	2.4602884534448918222366564110098526416430489683682873089254169e-216	4.4137574854801359290925616013517e-213	-0.226732641357425	-0.23956371934174	-0.21390156337311
FA_ILFL	0.453443523809524	0.0206884146462281	0.448679076190476	0.0214592663993881	-30.316503173509	6.9478883960470485574950549380681414352167556891175779578526598e-202	1.2464511782508405112146128558894e-198	-0.224960860354434	-0.239185526001023	-0.210736194707844
FA_ILFR	0.444341656349206	0.0204613296627236	0.439993136111111	0.0213460172376025	-30.0195791128592	5.4495639544569146463313750143846818670738426839737314265407038e-198	9.7765177342957048755184867758061e-195	-0.206496715586454	-0.219991548037973	-0.193001883134935
FA_SLFL	0.407671844444444	0.0190654657119887	0.403131393253968	0.0193421584835615	-33.6327127943311	5.5803163322629973726840554184381564755371357814672720968618727e-248	1.0011087500079817286595195420678e-244	-0.236283973132647	-0.251928438583398	-0.220639507681896
FA_SLFR	0.439962838492063	0.0199755593390127	0.435679588492064	0.0209751261118073	-40.5507531851349	0.	0.	-0.206679505216762	-0.218854730285511	-0.194504280148013
FA_UFL	0.432380073015873	0.0199051162016158	0.427007443253968	0.0205124448032076	-28.6032237829643	6.1262449960447005334659425492327643071912611612178298898974084e-180	1.0990483522904192757037900933324e-176	-0.264775404341879	-0.277798446670047	-0.251752362013711
FA_UFR	0.423836527777778	0.0220420607018523	0.418422750396825	0.0227389523191297	-18.8554355426482	2.6514636266913491322180551513957653091745163402727361049425666e-79	4.7567257462842803431991909416040e-76	-0.241166914628883	-0.257934862320044	-0.224398966937721
FA_SLFTL	0.425863416269841	0.0213428961305144	0.422170346825397	0.021807696858128	-26.8861005515179	3.1932810107388674807111057624353658227271379236929870736411251e-159	5.7287461332655282603957237378090e-156	-0.170989752081568	-0.188897352808473	-0.153082151354663
FA_SLTFR	0.433976072619048	0.0233423319694842	0.429310202380952	0.0238955492104241	-14.2780385501621	2.9992474033965631929340330973043640056272024524689396316052534e-46	5.3806498416934343681236553765640e-43	-0.19716262752456	-0.21167803798825	-0.18264721706087
FA_Middlecerebellarpeduncle	0.461736278174603	0.0240114190910032	0.459237532539683	0.0246111692751452	-11.2066059651022	3.7842751379073949651558215420831401566283981769853045566281149e-29	6.7889895974058665674895438464972e-26	-0.102549283127255	-0.116666703186165	-0.0884318630683444
FA_Pontine	0.51816078531746	0.0200647514082427	0.515383683730159	0.0194696052745967	-5.4622864675343	4.7004075844302790637966904833608405844813660223735496401786804e-8	8.4325312064679206404512627271493e-5	-0.140345574082141	-0.165017620534512	-0.11567352762977
FA_GenuCC	0.406160626190476	0.0286006791468199	0.403626978968254	0.0275461320221308	-32.934770562436	6.9898285263365638236033280319183860075088732657522944713134923e-238	1.2539752376247795499544370489262e-234	-0.0901740987224613	-0.122603647810035	-0.0577445496348876
FA_BodyCC	0.669103071428571	0.0396880067659994	0.661658677380952	0.0417593567660706	-46.8013661414621	0.	0.	-0.179789067145213	-0.190577107565102	-0.169001026725325
FA_SpleniumCC	0.641221471428571	0.0368028467336948	0.63113895	0.037955461945942	-32.342820549331	1.7503725274798843673597677224709641247304872354255266420731749e-229	3.1401683142989125550434232941129e-226	-0.268231992716415	-0.279668119645441	-0.25679586578739
FA_Fornix	0.735066226587302	0.0226474273080702	0.72819323452381	0.0244025804115409	-50.1104784887431	0.	0.	-0.28837609250445	-0.306215491182476	-0.270536693826423
FA_CorticospinaltractR	0.389437713095238	0.0618579213549463	0.370864291269841	0.0626912509487926	-3.50687494036322	0.00045340218207045619855030671452311707980697974562644958496093750	0.81340351463439842019925024585447	-0.297957816636524	-0.309870510024622	-0.286045123248426
FA_CorticospinaltractL	0.533034252777778	0.0419894848662787	0.531206741666667	0.0403256506754362	-1.27308633210338	0.20298740846348276023469736628612736240029335021972656250000000	364.15941078348807186104707511731	-0.044321951621707	-0.0691112495132408	-0.0195326537301732
FA_MediallemniscusR	0.535458738095238	0.0421399430738018	0.534779874603175	0.0415173154330087	3.72990566110346	0.00019155147718512576015051362965380121750058606266975402832031250	0.34364335007011561371002145159892	-0.0162256961375581	-0.0412134094223027	0.00876201714718651
FA_MediallemniscusL	0.573036432539683	0.0301004053794786	0.574787544047619	0.0315753731565194	7.0593661834346	1.6726376334687095150608333251751156810129689267441222000343259e-12	3.0007119144428648700191349853642e-9	0.0566893123896727	0.02686953314082	0.0865090916385254
FA_InferiorcerebellarpeduncleR	0.569223172222222	0.0299971792808849	0.572625296031746	0.0319013263257916	-8.32849292916214	8.1877960145123519967022096398789837422135188659683135981026680e-17	1.4688906050035159482083764093943e-13	0.109636750249552	0.0790985064604535	0.140174994038651
FA_InferiorcerebellarpeduncleL	0.491287426984127	0.0277941622914909	0.488066719444444	0.0291922505548848	-5.73540168786422	9.7281508272071494947999504513541646488761216460261493921279907e-9	1.7452302584009626193671111109729e-5	-0.112774647424241	-0.139404823847224	-0.0861444710012575
FA_SuperiorcerebellarpeduncleR	0.486513482936508	0.027495186608331	0.484128628174603	0.0291385653118636	-5.74649371596067	9.1113015492880132194959810548393064344452341174473986029624939e-9	1.6345674979422695715775790012382e-5	-0.0839942132435431	-0.112755123194149	-0.0552333032929372
FA_SuperiorcerebellarpeduncleL	0.616220471031746	0.0279690436812094	0.614488565079365	0.0273419728820345	0.847359711670766	0.39679465345771758322257483087014406919479370117187500000000000	711.84960830314534430129924658104	-0.0625744759246464	-0.0839428480640037	-0.0412061037852891
FA_CerebralpeduncleR	0.627260198015873	0.0277220458226941	0.627523120634921	0.027099934562041	-11.453594390543	2.2559312434578353115268764543362410329770185549951273583311948e-30	4.0471406507633565488792163590792e-27	0.00958483233516849	-0.012590963127046	0.031760627797383
FA_CerebralpeduncleL	0.655617727777778	0.0240595655454769	0.652530934126984	0.0242782470061487	-7.0648532141315	1.6078586237480061939864814793564542930257715847019994725997094e-12	2.8844983710039231120117477739655e-9	-0.127702177691407	-0.149649036749177	-0.105755318633637
FA_AnteriorlimbofinternalcapsuleR	0.657790051984127	0.0229933056007323	0.655976862698413	0.0228777345695142	-11.017040876432	3.1628623800957730680596264549506109861564578541423923840479257e-28	5.6741751098918168840989698601814e-25	-0.0790530182562681	-0.101023785399982	-0.0570822511125546
FA_AnteriorlimbofinternalcapsuleL	0.567277038888889	0.0245273661992592	0.564612920634921	0.0264129723776443	-15.7690008086631	5.0847846742615228921983927527557492036282742538485436137576192e-56	9.1221037056251720686039165984438e-53	-0.103398870633812	-0.121847371018178	-0.0849503702494449
FA_.PosteriorlimbofinternalcapsuleR	0.553518397222222	0.0245019940880238	0.549892825396825	0.0264004867758091	-17.0616931657424	2.8613995282777362106195089250532814327451597192572531526348904e-65	5.1333507537302587618513990115456e-62	-0.140609165112809	-0.158176183402356	-0.123042146823262
FA_PosteriorlimbofinternalcapsuleL	0.653401214285714	0.0239245057155491	0.648681821031746	0.0243749350635328	-2.07442892211628	0.038039493571011433192818884663211065344512462615966796875000000	68.242851466394511147917079085801	-0.195327922165739	-0.217984694588474	-0.172671149743004
FA_RetrolenticularpartofinternalcapsuleR	0.661408356746032	0.023008013083095	0.660914009126984	0.0236270532750574	-20.2938432199287	1.4574446766853947046595217284925699207564205054877231086334377e-91	2.6146557499735981001591819809157e-88	-0.0211741440654183	-0.0411869700699623	-0.00116131806087422
FA_RetrolenticularpartofinternalcapsuleL	0.560374020634921	0.025986947396584	0.555056848412698	0.0261683818515267	-15.8808873957196	8.5953715353866391516434681037198254179186512824696850757562853e-57	1.5420096534483630638048381778073e-53	-0.203879394656346	-0.223778258699316	-0.183980530613377
FA_AnteriorcoronaradiataR	0.575688058730159	0.0261783966133728	0.571196503571429	0.0264514870977043	-33.3616329091842	4.9401375028340619100115175498428296008939808488779438777623648e-244	8.8626066800843070665606624844180e-241	-0.170655313953336	-0.191874890369083	-0.149435737537589
FA_AnteriorcoronaradiataL	0.446739570634921	0.0306215999580401	0.44045414484127	0.0316311497870059	-29.3977658727776	5.8648957512015121363745249717811469214931956853180192678907948e-190	1.0521622977655512772655897799375e-186	-0.200805162074879	-0.212723465827653	-0.188886858322105
FA_SuperiorcoronaradiataR	0.430728614285714	0.0313733398623914	0.425442426190476	0.0325181195801401	-29.3662845257415	1.4806102405332700393266597980049374714662793530076986125739585e-189	2.6562147715166864505520276776209e-186	-0.164164252942261	-0.17518530921369	-0.153143196670831
FA_SuperiorcoronaradiataL	0.47409926547619	0.0253552267929332	0.46877579484127	0.0260510022830589	-26.9685951534859	3.4529120903703514366333765408349851711732453428864599236718587e-160	6.1945242901244104773202775142580e-157	-0.206526490132273	-0.220460031922106	-0.19259294834244
FA_PosteriorcoronaradiataR	0.484010795238095	0.0258201293089654	0.479028445634921	0.027067389261965	-27.3852104020876	4.1146036047642588811063155487366452210312145944496074474250467e-165	7.3815988669470804327047300944335e-162	-0.186753331103687	-0.2004468964495	-0.173059765757875
FA_PosteriorcoronaradiataL	0.456561996031746	0.0279088254273092	0.451492393650794	0.0291251724960654	-26.7009676821953	4.5865729104122857920926289952395789994184709546031378928824727e-157	8.2283118012796407110141764174598e-154	-0.176285480426958	-0.189002960147844	-0.163568000706073
FA_PosteriorthalamicradiationR	0.445898025	0.0271317637464545	0.440881014285714	0.0279463665740671	-21.7677034425953	4.6957602338183842101110925027018401540461111405924274381330032e-105	8.4241938594701812729392999498471e-102	-0.181517149397664	-0.194953808281826	-0.168080490513502
FA_PosteriorthalamicradiationL	0.549267722619048	0.0317809757514432	0.544150579365079	0.033023001111458	-26.8379045754594	1.1675336419784189421657006070797529438060438490368852454913257e-158	2.0945553537092835822452668891011e-155	-0.157078550350101	-0.171312297474017	-0.142844803226186
FA_SagittalstratumR	0.556495956746032	0.0329149554205495	0.55100631984127	0.0349526497147137	-15.3232445914931	5.3479897955467700597628019247585419618040497307131034407626432e-53	9.5942936932109054872144666530168e-50	-0.158628969624314	-0.170289044828905	-0.146968894419724
FA_SagittalstratumL	0.515361099206349	0.0290090180857437	0.511732240079365	0.0297608417932233	-19.60494803332	1.4029551223514093964654065953986024185229005520718763601449542e-85	2.5169014894984284572589394321451e-82	-0.123256773054727	-0.139085855911661	-0.107427690197793
FA_ExternalcapsuleR	0.532900251190476	0.0298129558630435	0.528048262301587	0.0307667427108167	-16.6260013298525	4.5175553903523525009237428012823036848755277749042033647256077e-62	8.1044943702921203866571945855005e-59	-0.159732362407084	-0.175806672256211	-0.143658052557958
FA_ExternalcapsuleL	0.416116307539683	0.0222400160021963	0.413027920634921	0.0229794380519424	-27.5236090141157	9.1617089887548483449784579020111881468136511433089931934904901e-167	1.6436105925826197930891353476208e-163	-0.136183587490516	-0.152315792571253	-0.120051382409779
FA_CingulumcingulategyrusR	0.43132804047619	0.0241346846821124	0.42561476547619	0.0247045697725671	-24.3336638908861	8.6340540792337788098383312598315017207891735941581901465814749e-131	1.5489493018145399184849966280138e-127	-0.233628170815806	-0.2504944399269	-0.216761901704712
FA_CingulumcingulategyrusL	0.53668793531746	0.0325986987652568	0.531027526587302	0.0328798202870282	-20.0710266087365	1.3224458367902296079414290084547385647828649339355706774525297e-89	2.3724678312016719166469236411678e-86	-0.172845092481522	-0.186873930192701	-0.158816254770344
FA_CingulumhippocampusR	0.576385397222222	0.0348436351961127	0.571621355555556	0.0354776132475359	-10.380738197094	3.0341986562818090657133695048361148563490132454942043788128552e-25	5.4433523893695654638897848916760e-22	-0.135307233498898	-0.148583703179065	-0.122030763818732
FA_CingulumhippocampusL	0.446953281349206	0.0429141090937543	0.442448370238095	0.0415902635245834	-9.15025731332386	5.6798097455987270081577125368779948835751953259338872760306205e-20	1.0189578683604116252634936291159e-16	-0.106435613957398	-0.12659316141426	-0.0862780665005361
FA_Fornix_StriaterminalisR	0.440431984126984	0.0396002193367688	0.436422158333333	0.0389759997009073	-28.001065900501	1.5769378724188305124425517041764868467782589323590445054208525e-172	2.8290265431193819393219377572926e-169	-0.102024192479669	-0.123939598070424	-0.0801087868889133
FA_Fornix_StriaterminalisL	0.496948786904762	0.0329640048303715	0.486731380952381	0.0331701732025913	-21.8418193172254	9.2978318137384199153053680443937054347065501016817746456239380e-106	1.6680310273846725328057830271642e-102	-0.308972114141418	-0.331114391642894	-0.286829836639943
FA_SuperiorlongitudinalfasciculusR	0.504265984920635	0.0338246045998767	0.496005936904762	0.0323462384029143	-24.928175161794	3.6832902137074563792157050465133642712385945605568217129582180e-137	6.6078226433911767443129748534450e-134	-0.24896223588416	-0.271651720072143	-0.226272751696177
FA_SuperiorlongitudinalfasciculusL	0.497108451984127	0.0259841905029838	0.492792582142857	0.0264780242770812	-17.3753478714968	1.2683480466596358376366105327711515181450299716319997900684079e-67	2.2754163957073866927200792957914e-64	-0.164273970263836	-0.177279890419199	-0.151268050108472
FA_SuperiorfrontooccipitalfasciculusR	0.506274779365079	0.0257564163991077	0.503321619047619	0.0267837350928605	-7.30220463323756	2.8309027337262434643949038435287137631477666355195310643466655e-13	5.0786395043048807751244574952905e-10	-0.111618846133477	-0.124251801452643	-0.0989858908143117
FA_SuperiorfrontooccipitalfasciculusL	0.520603451984127	0.032075777556511	0.517597146825397	0.0335664920223998	-5.00983565269216	5.4476536639755798320207879834042863365084485849365592002868652e-7	0.00097730906731721902186452936422273	-0.0913816052016649	-0.115966140234706	-0.0667970701686235
FA_UncinatefasciculusR	0.44079066984127	0.0463187978661612	0.437662643650794	0.0488213694297449	-4.7399067340443	2.1381661590860935713510806305270861571443674620240926742553711e-6	0.0038358700894004518670038386511656	-0.0655689187818204	-0.0912547292063647	-0.0398831083572762
FA_UncinatefasciculusL	0.495586851984127	0.0399780799220918	0.493707353571429	0.0400038335088888	-11.0872555582948	1.4465787862036453110272290897647890096930611678996782873601099e-28	2.5951623424493396879828489870380e-25	-0.0469980488451845	-0.0664472683507171	-0.0275488293396518
FA_TapetumR	0.473869188888889	0.0404986058998249	0.469212142460317	0.0416332102780308	-25.8028239406644	8.2430904961623416826254237055225853886400212183295400427722585e-147	1.4788104350115240978630010127708e-143	-0.113250709362621	-0.133339667385253	-0.0931617513399904
FA_TapetumL	0.476722699603175	0.0633535001685904	0.466641838492063	0.0659712936119624	-24.6852873646206	1.5388927751259578752584955697499290052210867728917378624296014e-134	2.7607736385759684282137410521314e-131	-0.154536566530379	-0.166347766168044	-0.142725366892714
FA_Mean	0.538504962301587	0.060856765450414	0.528358536904762	0.0629778465547678	-38.5523221146904	0.	0.	-0.163026370185191	-0.176059200483111	-0.14999353988727
FA_CINGL	0.46265596468254	0.0181519045813182	0.458029558333333	0.018981271908734	-15.2651821183306	1.3046308102783395866954223529492658873856665683650253142839178e-52	2.3405076736393412185315877011910e-49	-0.246867914489739	-0.259611294128294	-0.234124534851184
FA_CINGR	0.408118673015873	0.0271071682162573	0.404334798412698	0.0268165279371371	-21.5332645155029	7.5987883378483229586442664170629526507034663811074176408170772e-103	1.3632226278099891387807813952211e-99	-0.140305562006021	-0.158412801412852	-0.12219832259919
MD_ATRL	0.419055862301587	0.0247811955264834	0.414367561111111	0.0244513958095558	4.03110208418627	5.5515922866734440665765354383509588842571247369050979614257812e-5	0.099595565622921586554383045764016	-0.190372732045105	-0.207861007414021	-0.172884456676188
MD_ATRR	0.892332096825397	0.0286869909934207	0.893670224603175	0.0317363990940947	8.49263869602063	2.0199752136276838135292000199675636774068736113761472761307658e-17	3.6238355332480647614713848358218e-14	0.0435993481973571	0.0223857206787022	0.064812975716012
MD_CSTL	0.898030730952381	0.0282424479816299	0.901070421428571	0.0308014234617707	-7.68000674473418	1.5908021359724332403639729188648247817531927381096146234540356e-14	2.8538990319345452332129674164435e-11	0.102010024655553	0.078400917933506	0.125619131377599
MD_CSTR	0.842924062301587	0.0211627512600064	0.840696434126984	0.0212814233245002	1.20121167503805	0.22966910171616414237938386122550582513213157653808593750000000	412.02636847879847142861464703856	-0.104964363966785	-0.131831764690571	-0.0780969632429993
MD_CGL	0.849431853968254	0.0215528281498312	0.849793799603175	0.0216576413822118	13.9965963145853	1.6351644778779243970142558789499939770807976261520814507832512e-44	2.9334850733129963682435750468363e-41	0.0167523294220621	-0.0105901925386307	0.0440948513827549
MD_CGR	0.902998869444444	0.0330480427363118	0.908234201984127	0.0331372923682771	19.0077302656212	1.4718446446008327138876925371687302995665856357817420673577720e-80	2.6404892924138938887145204116807e-77	0.158200548528577	0.135903958336061	0.180497138721094
MD_FMAJ	0.893403431349206	0.0323964113458538	0.901225418253968	0.031709410599933	-11.8113609557837	3.4099650475594976119688022636850206030225965422716237376724722e-32	6.1174772953217387158720312610509e-29	0.243912612509358	0.218384326855094	0.269440898163621
MD_FMIN	0.922256567460317	0.0331453071279361	0.917826424603175	0.0342599739530066	28.5458290059617	3.1646079825276987642155171298290569356385086808095884539033720e-179	5.6773067206546915830026377309133e-176	-0.13123534430141	-0.153111213616092	-0.109359474986728
MD_IFOFL	0.897128076587302	0.0404344558710123	0.908489582142857	0.0421156406514484	-4.37234254008176	1.2292046628823471410263921954619803500463603995740413665771484e-5	0.022051931652109307710013475986588	0.274344001733916	0.255151702982083	0.29353630048575
MD_IFOFR	0.895388579761905	0.0329343031227113	0.893958469047619	0.0350295028599487	3.0172218351254	0.0025510305005584476938096383236143083195202052593231201171875000	4.5765487180018551626944911525641	-0.0417602876853413	-0.0604925836754143	-0.0230279916952682
MD_ILFL	0.915844958730159	0.0335311932847776	0.916865098412698	0.0360611415801463	-15.3681183599948	2.6783537128292025098854314229083283457282786258817897757915458e-53	4.8049665608155893027344639726975e-50	0.0290092347987637	0.0101565663373182	0.0478619032602091
MD_ILFR	0.894997261904762	0.0336715738546567	0.889472580952381	0.034552110564587	-15.5049920471449	3.2095642549851418034950390499163337378766042901716199217417551e-54	5.7579582734433443954701000555499e-51	-0.161778425934133	-0.182550293240405	-0.141006558627862
MD_SLFL	0.897706391269841	0.0330647872513263	0.891032572619048	0.0347843875943718	11.0578569001485	2.0083892940971284561169612846986603902880499803348119879569358e-28	3.6030503936102484502738285447494e-25	-0.196164159787121	-0.221204420042104	-0.171123899532137
MD_SLFR	0.858354351190476	0.0320267874938951	0.861391069444444	0.0339326644901588	17.717969838739	3.0471224997590394159416043938963040513545411281742341349519685e-70	5.4665377645677167121992382826500e-67	0.091232249763983	0.0750241654711041	0.107440334056862
MD_UFL	0.871161019444444	0.0330612085094423	0.876525138492063	0.0341953389218881	-0.0396148079870752	0.96840022163992323100956127746030688285827636718750000000000000	1737.3099976220222764311529317638	0.159090033976281	0.141376213338493	0.176803854614069
MD_UFR	0.864739423809524	0.0322617781983172	0.864724047619048	0.0342649359655294	0.106599100834094	0.91510703195178444424584540684008970856666564941406250000000000	1641.7020153215012929770466598711	-0.000460015348399296	-0.0232249935620793	0.0223049628652807
MD_SLFTL	0.881006344047619	0.0310353684209692	0.881053218650794	0.0320862119159822	-13.4646163218483	2.5262705039401544432480982254133089543731408312947735539064106e-41	4.5321292840686370711870882163915e-38	0.00148373813765385	-0.0258033002594242	0.0287707765347319
MD_SLTFR	0.845481351587302	0.0316625676603801	0.840510672619048	0.0329747008143443	-19.5848153676283	2.0836062739311557278124584735747662787578805180293485008732813e-85	3.7379896554324933756955505015931e-82	-0.153447877464228	-0.175920870698325	-0.130974884230132
MD_Middlecerebellarpeduncle	0.882066647222222	0.0374107194698397	0.872438797222222	0.0382813821755549	-36.901569409045	4.3608493083559326235087280998067557912305185192075377377991911e-298	7.8233636591905431265746582110533e-295	-0.254253546461935	-0.280112305080667	-0.228394787843204
MD_Pontine	0.777759582142857	0.028793066509737	0.758267231349206	0.0237717671471972	-6.33875322965071	2.3163188734699388159422147265227619541971826322424021782353520e-10	4.1554760590050702358003332193818e-7	-0.73157675548344	-0.775334911307319	-0.687818599659561
MD_GenuCC	0.910277731746032	0.0767247998827155	0.903912611111111	0.0762117405235647	22.778386680266	7.5105913794180811488845004985973543925617713673588777426279286e-115	1.3474000934676037581098793894484e-111	-0.0832348729081702	-0.109022110455874	-0.057447635360466
MD_BodyCC	0.945232023809524	0.0613060882695259	0.95585191468254	0.0655888251010432	38.087923162612	0.	0.	0.164648457325597	0.150382176146255	0.17891473850494
MD_SpleniumCC	1.02003042777778	0.0631661262760072	1.03855097539683	0.0657716524235012	9.25877144748158	2.0679786802443259623414431491133889734842762470757974741647489e-20	3.7099537523583207764405490095094e-17	0.285695931973832	0.270693721370285	0.30069814257738
MD_Fornix	0.902734029365079	0.0387654010888156	0.90668596031746	0.0418327958148436	49.4884047630298	0.	0.	0.0971252861066025	0.0765117170951304	0.117738855118075
MD_CorticospinaltractR	2.09756315912698	0.328992274596593	2.17998036309524	0.334771608946259	-5.45626915073727	4.8624271645223035846178458348199047378557224874384701251983643e-8	8.7231943331530126308044154276669e-5	0.247748200480917	0.237784436315886	0.257711964645947
MD_CorticospinaltractL	0.895632217460317	0.0716785006887174	0.890404407539683	0.0737690351128664	-6.25772628351878	3.9063063140543387418903801411177237334904077670216793194413185e-10	7.0079135274134837029513419731652e-7	-0.0718253365184872	-0.0976654087708001	-0.0459852642661744
MD_MediallemniscusR	0.913361736904762	0.0731041037285634	0.906981151190476	0.0760452261104974	-4.32854154017325	1.5010002436340478672673927340586175205316976644098758697509766e-5	0.026927944370794818738777025649012	-0.0854349460616943	-0.112249000023123	-0.0586208921002652
MD_MediallemniscusL	0.896828903571429	0.0592448969859345	0.892953309126984	0.0556934220989212	-1.46484644981972	0.14296281566848495492294546238554175943136215209960937500000000	256.47529130926200913176415951966	-0.0672590771333102	-0.0977557432635356	-0.0367624110030848
MD_InferiorcerebellarpeduncleR	0.902060601190476	0.0617307656092964	0.900706218253968	0.0599058997838133	-17.2642019197223	8.7505222674684242066425643159580209556533467576952157027606988e-67	1.5698436947838353026716760382829e-63	-0.0222546060606646	-0.0520421041351336	0.00753289201380451
MD_InferiorcerebellarpeduncleL	0.881256232142857	0.043062787179114	0.867037786507937	0.0432393530353438	-10.9787999403479	4.8330128998395505326738402913676073796858556129467609111365830e-28	8.6704251423121536556168694827135e-25	-0.329501578773078	-0.367920273210938	-0.291082884335219
MD_SuperiorcerebellarpeduncleR	0.899191417460317	0.0453909717021681	0.890177906349206	0.045487141473418	-11.0709562930325	1.7353874797736047494613761424811548400911051762444261766217809e-28	3.1132851387138469205337087996112e-25	-0.198364409287907	-0.234132197923875	-0.162596620651939
MD_SuperiorcerebellarpeduncleL	1.00525124325397	0.0509367156740142	0.997301628968254	0.0521507444389774	-13.9630421397165	2.6200697178858683003621688378486572740851877200349280287619095e-44	4.7004050738872477308497308951005e-41	-0.154153673139909	-0.181612757841808	-0.126694588438009
MD_CerebralpeduncleR	0.98009928015873	0.0460820113832063	0.970352178968254	0.0472754891274274	-3.35263401995408	0.00080046476551431564559757614318868945701979100704193115234375000	1.4360337893326822682020516008805	-0.208708300140142	-0.238328686803146	-0.179087913477138
MD_CerebralpeduncleL	0.891210975	0.0328880181891439	0.889105081349206	0.032099443699997	-7.38720520863494	1.4994709025622289401720798460466618277323221086749782671176945e-13	2.6900507991966387186687112438077e-10	-0.0647937290741995	-0.102721263452706	-0.0268661946956928
MD_AnteriorlimbofinternalcapsuleR	0.86839130952381	0.0315029264328742	0.864011621825397	0.0312865723676265	9.9859174313752	1.7566841702381039030112051406180618576683647376128104391072621e-23	3.1514914014071584020021020222688e-20	-0.139500969353961	-0.176701761643291	-0.102300177064632
MD_AnteriorlimbofinternalcapsuleL	0.838397210714286	0.0387576207034531	0.843236583333333	0.0431756322206547	5.90854309414692	3.4514652956407424811673433963105789290537472879805136471986771e-9	6.1919287403794920112142140529812e-6	0.116334594150912	0.093418646873462	0.139250541428362
MD_.PosteriorlimbofinternalcapsuleR	0.830467053968254	0.0394417939934363	0.833148275396825	0.0436229410417562	5.03842862376209	4.6936939207702228577794999371530781928640863043256103992462158e-7	0.00084204868938617798068564228872526	0.0635411956775315	0.0424371680535318	0.0846452233015313
MD_PosteriorlimbofinternalcapsuleL	0.843311400793651	0.0245086020804159	0.845573377380952	0.0251962796065758	-5.14750293774761	2.6397687158913115187066256335512992592384762247093021869659424e-7	0.00047357450763090128645596863865910	0.0909826017303567	0.0555084002530834	0.12645680320763
MD_RetrolenticularpartofinternalcapsuleR	0.827315073809524	0.0240568154285934	0.824921828968254	0.0247821034169554	3.25319580980709	0.0011411483207461293413326197665469408093485981225967407226562500	2.0472200874185560383507198611852	-0.0979691143154006	-0.135370234775983	-0.0605679938548182
MD_RetrolenticularpartofinternalcapsuleL	0.909988538095238	0.0368803576002436	0.911623725793651	0.0391260662007058	-5.35180012689984	8.7083556131265732992473369965952256777086404326837509870529175e-8	0.00015622789969949072498849722571892	0.0428755831162834	0.0170261048505112	0.0687250613820557
MD_AnteriorcoronaradiataR	0.892043659920635	0.0334330879494472	0.889409061904762	0.0355665740248727	24.9610260148637	1.6209984239063603897492704626884203034721980575186743738753948e-137	2.9080711724880105392101912100630e-134	-0.0761168079709539	-0.104039756079369	-0.0481938598625391
MD_AnteriorcoronaradiataL	0.886996754761905	0.0414385602301213	0.896900262698413	0.0438504170617195	20.8484324726876	1.5749805883623201063197978299426167710692474152382321000748009e-96	2.8255151755220022707377173069171e-93	0.230617393666227	0.212265493936843	0.248969293395611
MD_SuperiorcoronaradiataR	0.894889927380952	0.0430305214623785	0.903290506746032	0.0453945969932829	27.0788272063175	1.7486706964551612663972573739431094265758084993266720590819582e-161	3.1371152294405593119166797288539e-158	0.188769652824599	0.170861693699095	0.206677611950103
MD_SuperiorcoronaradiataL	0.861190876984127	0.0335923656838949	0.871617971825397	0.0349657386541286	24.4472677325223	5.3806352515133585094477939973069909003562050701505021716549294e-132	9.6528596412149651659493424311687e-129	0.303474891739156	0.281003949981561	0.325945833496752
MD_PosteriorcoronaradiataR	0.859510807142857	0.0359562040858446	0.868888903571429	0.0384634162774585	20.1745393860249	1.6388321695225915611221446895908844727869932198116180451444987e-90	2.9400649121235292606531275731260e-87	0.250029515530566	0.229668617261329	0.270390413799803
MD_PosteriorcoronaradiataL	0.978584152380952	0.0553113214918651	0.987238398015873	0.060017292969184	18.63028321296	1.8255575891436135308587665092949683367218979476292550857393213e-77	3.2750503149236426743606271176752e-74	0.146574238630423	0.132254779364939	0.160893697895907
MD_PosteriorthalamicradiationR	0.959742265079365	0.0511798902684133	0.967479300793651	0.055809152656266	-11.3971609259617	4.3197731482532384869748076174312756088746832738455806560774419e-30	7.7496730279663098456328048656717e-27	0.141153696294153	0.126226513000128	0.156080879588179
MD_PosteriorthalamicradiationL	0.983317242063492	0.0459083328380413	0.977533166666667	0.0480101231093174	-9.9535142417199	2.4343175799083041769415865569615580486197976913977851674511537e-23	4.3671657383554976934332062831890e-20	-0.122783152061455	-0.143982633216315	-0.101583670906594
MD_SagittalstratumR	0.977273135714286	0.0500426886196424	0.972686557936508	0.0519766218167873	-11.0957854958276	1.3149968971463593068459073571811158060292883869256261704642452e-28	2.3591044334805685964815577987829e-25	-0.0896171853970619	-0.10730350833608	-0.0719308624580438
MD_SagittalstratumL	0.961541887301587	0.044821833089854	0.955090255555556	0.0476426371404572	-13.6568814126175	1.8368322263550772786184299531645711207519392141810462987531517e-42	3.2952770140810086378414633359772e-39	-0.138959837286881	-0.16362989594254	-0.114289778631221
MD_ExternalcapsuleR	0.929418615079365	0.0441509688375152	0.922350554761905	0.0456252495030127	5.76721305279241	8.0593142837749917499823708332863658743150381269515492022037506e-9	1.4458409825092335199468373274916e-5	-0.157227007744887	-0.179935884537044	-0.13451813095273
MD_ExternalcapsuleL	0.863492613888889	0.0357503142962741	0.865952725396825	0.0400414860727352	-0.0522834925321534	0.95830280637700615553598026963300071656703948974609375000000000	1719.1952346403490430315486037216	0.0637029594242438	0.042026606442009	0.0853793124064785
MD_CingulumcingulategyrusR	0.839390680555556	0.0366164483607859	0.83936586547619	0.0411612873591736	19.2280037799321	2.1577523861551819752865572394934936272216488001535764337595026e-82	3.8710077807623964636640836876513e-79	-0.000627457964313693	-0.0241547821548953	0.022899866226268
MD_CingulumcingulategyrusL	0.868027955555556	0.0308382311848486	0.876821103968254	0.0292825101073606	12.3765777426429	3.4994918855691165942122470636608737389736303271408671908421279e-35	6.2780884427109951700167712322076e-32	0.291941605548776	0.261548420855813	0.322334790241739
MD_CingulumhippocampusR	0.866802693650794	0.0304422924781712	0.872173074206349	0.0292049558342742	-16.5787093092898	9.9339496193623095512466792579068748359795694182909922554945081e-62	1.7821505617135983334936542588685e-58	0.17981929619482	0.151106809055802	0.208531783333838
MD_CingulumhippocampusL	0.869343304365079	0.0396428036496345	0.858825675396825	0.037958034960599	-17.3474034076538	2.0636344136141366704385630104590763539943374058377345898996969e-67	3.7021601380237611867667820407636e-64	-0.270754221990992	-0.303352440050096	-0.238156003931888
MD_Fornix_StriaterminalisR	0.863926799206349	0.0374521762243719	0.853312307539683	0.035769442724832	0.325546510034237	0.74476748797398961698945640819147229194641113281250000000000000	1336.1128734253373728790847962955	-0.289568884709569	-0.322972086786645	-0.256165682632494
MD_Fornix_StriaterminalisL	0.961746394047619	0.0475587695800233	0.96196745515873	0.0488899484451701	-6.38376657908282	1.7278440050538331791164671283052116368406103674715268425643444e-10	3.0997521450665767233349420281795e-7	0.00458095313377792	-0.0230056090473181	0.0321675153148739
MD_SuperiorlongitudinalfasciculusR	0.92416056547619	0.0393711566728931	0.919906619047619	0.0410781735013056	11.9881435201412	4.0999097362760052138720731330670954066974497021376386854334063e-33	7.3552380668791533536864992007224e-30	-0.10564067631746	-0.138172993092815	-0.0731083595421045
MD_SuperiorlongitudinalfasciculusL	0.869925561904762	0.0346391672618786	0.873897792063492	0.0363022866583643	5.26964954944868	1.3668446978882964955399003346980801865129251382313668727874756e-7	0.00024521193880116039129985812004484	0.111455598708932	0.0931726164957108	0.129738580922154
MD_SuperiorfrontooccipitalfasciculusR	0.85010036468254	0.033292100370254	0.851690247222222	0.0351179035307716	12.8038035989242	1.5611331776819309601590450830708489957494552505178080639086951e-37	2.8006729207613841425253268790291e-34	0.0461584590242234	0.0289772694003265	0.0633396486481203
MD_SuperiorfrontooccipitalfasciculusL	0.825806150793651	0.0395714422809229	0.833208671428571	0.0429475197360585	12.8226891567747	1.2238115012886990694297965925477398971202122634320423403798250e-37	2.1955178333119261305570550870306e-34	0.178345137942893	0.150821809894363	0.205868465991423
MD_UncinatefasciculusR	0.838220107539683	0.0613495508279978	0.849842243650794	0.0682649863801706	-8.16704360865253	3.1603867963189738071184893937706775841167317520237489691936617e-16	5.6697339125962390099705699724246e-13	0.177503190046457	0.150152159017505	0.204854221075409
MD_UncinatefasciculusL	0.835165329761905	0.0337665125930513	0.830239851984127	0.0345705494675598	-12.1792005739067	4.0119495592339604633391836311338305275224999616703665108188034e-34	7.1974375092657250712304954342541e-31	-0.144111588947091	-0.17888359287756	-0.109339585016622
MD_TapetumR	0.824733416666667	0.0376278074150492	0.816478714285714	0.0373866271797211	11.7588676122816	6.3581303312157705910810008288007840731452571484078667518909438e-32	1.1406485814201092440399315486869e-28	-0.220078647422196	-0.255930171836415	-0.184227123007977
MD_TapetumL	1.14522790436508	0.139210646214149	1.15884288134921	0.15196788012157	12.1400261481882	6.4805324794295614538836106452233428125866822376131453997676614e-34	1.1626075268096633248267197497531e-30	0.0913237303690409	0.0760665523223633	0.106580908415719
MD_Mean	1.10205538888889	0.154585115951024	1.11843209325397	0.170197740826035	8.24898784452628	1.5974168148910026579064109075629597432150384662876557717581250e-16	2.8657657659144587682841011681679e-13	0.0982438573587928	0.0823406893568703	0.114147025360715
MD_CINGL	0.885626732539682	0.0278512381704428	0.887858920238095	0.0293818280751302	-14.4327485500863	3.2198940636991858367979617134338573933053848731692856047833168e-47	5.7764899502763393912155433139003e-44	0.0775344234847014	0.0590801025659167	0.0959887444034862
MD_CINGR	0.934224292460317	0.0405024867004287	0.926771583333333	0.0404071911005769	-8.27957792813988	1.2361262008689719249147052128323248231782591492929068710537877e-16	2.2176104043589356332969811518212e-13	-0.184221817143669	-0.209456525690453	-0.158987108596884
RD_ATRL	0.943297858333333	0.0389860764168094	0.939303455555555	0.0392126285357058	9.87918891643025	5.1246004147328479789404036330241641492376916550155611377169343e-23	9.1935331440307292742190841176454e-20	-0.102156289357616	-0.126407838523162	-0.0779047401920705
RD_ATRR	0.657464957142857	0.030372527111923	0.660462987301587	0.033596610109069	12.6164475369643	1.7137942732408436877293703688771752442836252508967946265836232e-36	3.0745469261940735757864904417657e-33	0.0917270023581824	0.0734863668470228	0.109967637869342
RD_CSTL	0.655865548015873	0.0294511595366106	0.660028917063492	0.032298148836235	3.13138221801913	0.0017398555943317660973240768029768332780804485082626342773437500	3.1213009362311883785993937845404	0.132982517799631	0.112227575660611	0.153737459938652
RD_CSTR	0.560478223412698	0.0236732459606809	0.561301276587302	0.0242006053316217	11.3979443203225	4.2810846335386927368081311975008105696087269170451885725194031e-30	7.6802658325684147698337873683165e-27	0.0343588574717515	0.0128417832339852	0.0558759317095178
RD_CGL	0.571317696428571	0.0243049481986114	0.574516627380952	0.0248461674733545	21.8991290774891	2.6479348312340468114513992207983517549897416371965598161701694e-106	4.7503950872338799797438102021122e-103	0.130078984512204	0.107611082384744	0.152546886639664
RD_CGR	0.636139688095238	0.0382445184306301	0.643547155555556	0.0395440171925225	25.7459309768299	3.5800319184632497564909975698130311768032455665982648887830220e-146	6.4225772617230700631448496402446e-143	0.189919351787223	0.172764929210439	0.207073774364006
RD_FMAJ	0.639119096031746	0.0356532822822155	0.648758822222222	0.036288038195203	4.08873211901031	4.3373738892744820132285621383516627247445285320281982421875000e-5	0.077812487573584207317320404762029	0.267846140925419	0.247088307359126	0.288603974491713
RD_FMIN	0.596516794047619	0.0369469684090715	0.5978059	0.0390345955684958	35.2708968289896	1.6411742365384409381536714824978050801636420195460876575770951e-272	2.9442665803499630430476866396011e-269	0.0336483006098287	0.0175102962299532	0.0497863049897042
RD_IFOFL	0.622772625793651	0.0458366559681208	0.63569748968254	0.0480780116483476	8.85078611206873	8.6904968617628280013630272518588510655838406511545504370963577e-19	1.5590751370002513434445270889835e-15	0.273274044385144	0.257803886355529	0.288744202414759
RD_IFOFR	0.656173535714286	0.036385185681594	0.658738239285714	0.0388014753915878	13.89453549352	6.8365584237899906550870783106692963895790974882594465272136308e-44	1.2264785812279243235226218489341e-40	0.067309283781493	0.0523835079701999	0.082235059592786
RD_ILFL	0.670580076190476	0.0366531335915815	0.674890001190476	0.0391780782198514	-3.72768209111629	0.00019324892986894958422407209130966521115624345839023590087890625	0.34668858018489555409798533180954	0.112229384742285	0.0963447130938791	0.128114056390691
RD_ILFR	0.660495124603175	0.0357422321583935	0.659379413492064	0.037272985044393	-6.23435146111713	4.5365354650935631155249940120520284192462412420354667119681835e-10	8.1385446243778522292518392576213e-7	-0.030408719864941	-0.0464047459065912	-0.0144126938232908
RD_SLFL	0.689062526587302	0.0339512160258052	0.686844145634921	0.0356813416412137	19.3762282894472	1.2250320270483595986149582142182917419857918108466314799438882e-83	2.1977074565247571199152350363076e-80	-0.063436779096808	-0.0834049725713437	-0.0434685856222722
RD_SLFR	0.643568256349206	0.0345119044406196	0.648570329761905	0.0368442209757357	25.9807157830273	8.1805599566761758776586964000715665814827288959779912183561543e-149	1.4675924562277059524519701341728e-145	0.137984737755339	0.123957515031059	0.152011960479619
RD_UFL	0.657066254761905	0.035306676070346	0.664461442857143	0.0369304873573002	10.0931254476369	5.9252290980780778065575636192950612972652140865203523297497474e-24	1.0629861001952071584964269133015e-20	0.203472488276988	0.18796090259788	0.218984073956096
RD_UFR	0.651023156746032	0.0351624378661546	0.654624425	0.0373466986880012	6.05178377173869	1.4325066798103313579963269223938038265941941062919795513153076e-9	2.5699169835797344562454104987745e-6	0.0986362065693761	0.0794310919910028	0.117841321147749
RD_SLFTL	0.658333201587302	0.0335642097770254	0.660794279761905	0.0346837556304261	-2.70015733251028	0.0069306691988065246071148983730836334871128201484680175781250000	12.433620542658905145164127681312	0.0720228150730635	0.0486612673349992	0.0953843628111277
RD_SLTFR	0.635751059920635	0.0344331695077368	0.634884875396825	0.0360324628592855	-13.5305174297134	1.0329401264193688463326334098444509666816327867209084260295430e-41	1.8530945867963477103207443372609e-38	-0.0244693577663612	-0.0422378648870101	-0.00670085064571222
RD_Middlecerebellarpeduncle	0.643642193650794	0.0393286399391169	0.637926466666667	0.0402142103482462	-29.4238869535964	2.7178905059873774088284174994491793863592134840068485735619444e-190	4.8758955677413550714381809940118e-187	-0.143597942507578	-0.16451081184943	-0.122685073165726
RD_Pontine	0.524382851190476	0.0261624712413151	0.512585923015873	0.0227197017296449	-2.36529001716956	0.018015956562269980212320774626277852803468704223632812500000000	32.320626072712344500903469679542	-0.476737873756254	-0.510257903839171	-0.443217843673337
RD_GenuCC	0.709752972222222	0.070403224501417	0.70753171984127	0.0690924014693397	29.988560557638	1.3835669748149519626865470358438892850321678572960053608749428e-197	2.4821191528180238210596653823039e-194	-0.0318360029346867	-0.0582294795712706	-0.00544252629810274
RD_BodyCC	0.508507723412698	0.0703204702404705	0.521831948412698	0.0752705004726147	45.681523892457	0.	0.	0.178575099575931	0.16680845265688	0.190341746494983
RD_SpleniumCC	0.573387326587302	0.0702454774189533	0.594202704365079	0.0738030742882845	23.6391049632872	1.5278315351003148969805657170932793351330776024975843814631447e-123	2.7409297739699649251831348964653e-120	0.285575304654149	0.273072388168305	0.298078221139994
RD_Fornix	0.420575254761905	0.0390902106745888	0.429792175793651	0.042812545697124	54.8204546484754	0.	0.	0.221190808835772	0.202624029969966	0.239757587701579
RD_CorticospinaltractR	1.62936448849206	0.343011838149421	1.72172695119048	0.355583031313633	-1.6329701828084	0.10247526790559720322182357676865649409592151641845703125000000	183.84063062264138257995149672297	0.261528668916945	0.252017561366558	0.271039776467331
RD_CorticospinaltractL	0.60634516468254	0.0734174773343351	0.604926208333333	0.0731395819966273	-2.52498313031105	0.011570384331097340047111998728723847307264804840087890625000000	20.757269489988628044518925719331	-0.0193635176778073	-0.0426122435037549	0.00388520814814029
RD_MediallemniscusR	0.615249413492064	0.0747473772821561	0.612933873015873	0.0766536874646245	-5.05708494977328	4.2571363405677933696154660071775399643456694320775568485260010e-7	0.00076373025949786213050901460168765	-0.030564352558851	-0.0543005186190224	-0.00682818649867954
RD_MediallemniscusL	0.564692949603175	0.0542064236243196	0.560222536904762	0.0529305126318221	-4.1552326172864	3.2495676415688109345530215632535941949754487723112106323242188e-5	0.058297243489744468165881206844769	-0.0834237295872379	-0.115820081568618	-0.0510273776058582
RD_InferiorcerebellarpeduncleR	0.571408013492063	0.0554485719829161	0.567634879761905	0.056116696301378	-9.1871492859302	4.0338973028641163830724909829308416455968001026536666150414112e-20	7.2368117613382247912320488233779e-17	-0.0676338814809987	-0.0995799562920126	-0.0356878066699847
RD_InferiorcerebellarpeduncleL	0.622951356746032	0.0441968047318388	0.616032087698413	0.0435003072911334	-4.60644198965101	4.0961726325018311180856458997290303614136064425110816955566406e-6	0.0073485337027082850258456487441139	-0.157777442631021	-0.191654268289232	-0.12390061697281
RD_SuperiorcerebellarpeduncleR	0.63898561547619	0.0472554355492713	0.635325425396825	0.047675607318641	-5.83387793745488	5.4153744285857450813807245355684105714288989474880509078502655e-9	9.7151817248828266759970198168097e-6	-0.0771090834191576	-0.109974341306303	-0.0442438255320122
RD_SuperiorcerebellarpeduncleL	0.600230304365079	0.0499859285255794	0.597095365079365	0.0503700229808618	-9.85397896593802	6.5882894556970302475751104009697613698784328709827051174578142e-23	1.1819391283520472264149748059340e-19	-0.0624705241310336	-0.0834837904320331	-0.0414572578300342
RD_CerebralpeduncleR	0.574590407539682	0.0458593306238388	0.569278744444444	0.0462721629382278	3.44036541124499	0.00058092928457262847652398107811677618883550167083740234375000000	1.0421871365232954868840220541415	-0.115293869691915	-0.138307519094629	-0.0922802202892014
RD_CerebralpeduncleL	0.493129253174603	0.0345164722935139	0.494999851587302	0.0348099387805739	-1.77720448600161	0.075534601642628262929690663440851494669914245605468750000000000	135.50907534687510369586505021289	0.0539623216448829	0.0231904135507161	0.0847342297390496
RD_AnteriorlimbofinternalcapsuleR	0.479042113888889	0.0328192973253641	0.478157697619048	0.0327506501889499	11.4580476755588	2.1429080204900758100059194547093931023587521916054957791091831e-30	3.8443769887591960031506195017487e-27	-0.0269761818920298	-0.0567390328541213	0.00278666907006175
RD_AnteriorlimbofinternalcapsuleL	0.530690100396825	0.0388710183777725	0.535794640079365	0.043831702660437	9.33754089237296	9.8597429520677776984155082981966639561280176075899797899070726e-21	1.7688378856009593190957421886965e-17	0.120585025190541	0.0998784520170561	0.141291598364026
RD_.PosteriorlimbofinternalcapsuleR	0.534542865873016	0.0400661229692354	0.538420844444444	0.0446485464472821	11.7909817377365	4.3444693104874961061116738463333916959488672478296195191954189e-32	7.7939779430145680143643428803221e-29	0.0894459448904411	0.0706290695575485	0.108262820223334
RD_PosteriorlimbofinternalcapsuleL	0.47200900952381	0.0288751266596781	0.477178614285714	0.029893877417565	-3.61403479144135	0.00030146858151327600309002385792211953230435028672218322753906250	0.54083463523481714954350280111228	0.175767481635751	0.146318542230956	0.205216421040546
RD_RetrolenticularpartofinternalcapsuleR	0.457168609126984	0.0275796107067091	0.45571561547619	0.0283359876171056	10.2506279096176	1.1757722135989020636623187435393688904305037086989128449988040e-24	2.1093353511964303022101998259096e-21	-0.0519392014188907	-0.0801326424146275	-0.0237457604231539
RD_RetrolenticularpartofinternalcapsuleL	0.594008477380952	0.0388221255960085	0.598702140873016	0.0406396161356555	3.48875566346663	0.00048527450631245528907611874736005574959563091397285461425781250	0.87058246432454478860255703276394	0.117797378157913	0.0951905833227484	0.140404172993077
RD_AnteriorcoronaradiataR	0.56847129484127	0.0365200418243666	0.570033972619048	0.0378378307568487	30.2256272053932	1.0910881636644874299090617683510591153834228597810300603108020e-200	1.9574121656140904492568568124218e-197	0.0419656119691236	0.0183735130440631	0.0655577108941841
RD_AnteriorcoronaradiataL	0.651108137698413	0.0468045232559254	0.662659868253968	0.0496281471414803	25.0252493629449	3.2476215694165051257241916879055681542137215964206164063365299e-138	5.8262330955332101955491998881026e-135	0.237073978351998	0.221482793376415	0.252665163327581
RD_SuperiorcoronaradiataR	0.670180333333333	0.0489874246030973	0.679724631349206	0.0517422089810781	29.7525368285779	1.6079368893371265786564384945763143569944919497876422564821845e-194	2.8846387794708050821096506592699e-191	0.187601500807219	0.172776378645655	0.202426622968784
RD_SuperiorcoronaradiataL	0.615943096825397	0.035153783729984	0.626582204365079	0.0370975468892751	26.9091973111296	1.7141958072278342415860494296719938601723121737956005024428447e-159	3.0752672781667346294053726768316e-156	0.292877092316922	0.273169535698295	0.312584648935549
RD_PosteriorcoronaradiataR	0.611065054761905	0.0368589585812957	0.620576586111111	0.0398114435328043	23.9035702286975	2.8118008255205398291746295444922922337743088468882642143881873e-126	5.0443706809838484535392854028192e-123	0.244837537935502	0.226734870985699	0.262940204885305
RD_PosteriorcoronaradiataL	0.716766979365079	0.0549446579476701	0.726273326587302	0.0598938310452486	22.8640957105112	1.0582180080052145547631541380982419892759234441773377605634029e-115	1.8984431063613549112450985237482e-112	0.160541476296572	0.147290210217607	0.173792742375538
RD_PosteriorthalamicradiationR	0.709518171031746	0.0511784203815283	0.718508667460317	0.0559128104754938	2.38087774458138	0.017271442930053362146969320178868656512349843978881835937500000	30.984968616515731691662960400890	0.163162044222997	0.149079247296445	0.17724484114955
RD_PosteriorthalamicradiationL	0.642365988888889	0.0513305847526937	0.643398854365079	0.0537713610843067	5.42202098305517	5.8928962867994894057394110421441157932065380009589716792106628e-8	0.00010571855938518283993896503409607	0.0195359783426273	0.00344835231918946	0.0356236043660651
RD_SagittalstratumR	0.632769854761905	0.0564115643189147	0.634885854761905	0.059738784092649	-3.08483928479637	0.0020366217161518580455736859846638253657147288322448730468750000	3.6536993587764333337591926564869	0.0359209596862303	0.0229288632557935	0.0489130561166671
RD_SagittalstratumL	0.662091328571429	0.0474834444403832	0.660608593650794	0.0502888418551645	-2.63859032734542	0.0083251518551254628797142487428573076613247394561767578125000000	14.935322428095080406207362244686	-0.0301370736395179	-0.0492937243132706	-0.0109804229657651
RD_ExternalcapsuleR	0.627521806349206	0.047473717051708	0.626381786507937	0.049729333891707	10.8952694697622	1.2140664053234501365730681718734928957989042797830350502388445e-27	2.1780351311502695450120843003410e-24	-0.0233355535621064	-0.0406758978738838	-0.00599520925032903
RD_ExternalcapsuleL	0.657003950793651	0.0380366120243659	0.661330400793651	0.0421686755340011	8.94859823850829	3.6002495479550761217569034489466084128428990490024415825620618e-19	6.4588476890314065624318847874102e-16	0.105681509014041	0.0866127373132418	0.12475028071484
RD_CingulumcingulategyrusR	0.628079078571429	0.0386434289396805	0.631940837698413	0.0429742617672774	24.2869838898705	2.6908274275048187935956434588473415726241149214296751994750419e-130	4.8273444049436449157105843651721e-127	0.0928510095547563	0.0724656630646184	0.113236356044894
RD_CingulumcingulategyrusL	0.574807401190476	0.0370936383318445	0.584862791269841	0.037379334109379	17.5552165492556	5.4259662034196889225020202609380539992955569637518803971237176e-69	9.7341833689349219269686243481229e-66	0.270017798026625	0.247828353378663	0.292207242674588
RD_CingulumhippocampusR	0.542854658333333	0.0392456495149395	0.549822125793651	0.039825786683788	-8.68152862349952	3.9048475878727316836330620363446971075811224947537270840713930e-18	7.0052965726436806404377132932024e-15	0.176162237916448	0.156337721135287	0.195986754697608
RD_CingulumhippocampusL	0.636098307539683	0.0471094505291355	0.630785188095238	0.0449103415017811	-8.62416695547078	6.4560875009194495543802114897113348619940530249993772271555059e-18	1.1582220976649492500558099412542e-14	-0.115214441086378	-0.141317995396623	-0.0891108867761331
RD_Fornix_StriaterminalisR	0.63639366468254	0.0437548308878333	0.631170962698413	0.0424287995438409	12.2636865159276	1.4189452096853862961796779670446535861747977415112852783177072e-34	2.5455877061755830153463422728781e-31	-0.121098378214675	-0.148727050855966	-0.0934697055733842
RD_Fornix_StriaterminalisL	0.683838407936508	0.0524684921879317	0.691332609920635	0.0547508768007852	5.58901310748609	2.2836371774897109433570280973002653013281815219670534133911133e-8	4.0968450964165414323825084065567e-5	0.139436082730494	0.117038178090762	0.161833987370227
RD_SuperiorlongitudinalfasciculusR	0.652784795238095	0.0449552697317761	0.656110726984127	0.0449186969876989	18.0279937455901	1.1747752036979937912838521180924828153141879815448053743389954e-72	2.1075467154342008615632306998579e-69	0.0740131909222298	0.0480163611775832	0.100010020666876
RD_SuperiorlongitudinalfasciculusL	0.611941571031746	0.0387270509271774	0.617552777380952	0.0405120761761829	10.8448167412667	2.1105841276917926256146966194268247980065726548119165169656908e-27	3.7863879250790759703527657352517e-24	0.140735595887286	0.125355857244722	0.15611533452985
RD_SuperiorfrontooccipitalfasciculusR	0.592532246825397	0.0376900140732923	0.595630270634921	0.0398978036019652	11.7302509324338	8.9193861939671476945671140201950019818550837365793430492862639e-32	1.6001378831977062964053402552230e-28	0.0789383873076548	0.0646463554986953	0.0932304191166144
RD_SuperiorfrontooccipitalfasciculusL	0.558666486111111	0.0416542622451005	0.56541245515873	0.0451711088140929	11.8303628365866	2.7196363346312439336787060037397875868272868496172088598815778e-32	4.8790275843284516170195985707092e-29	0.154361021142904	0.128409995992649	0.180312046293159
RD_UncinatefasciculusR	0.614467435714286	0.0641626557591883	0.625043006746032	0.0716682357606798	-3.84132150996885	0.00012237370430605174148955271995475868607172742486000061035156250	0.21953842552505682423225757959884	0.153758175830529	0.128128424020255	0.179387927640803
RD_UncinatefasciculusL	0.582070000793651	0.0424063943913733	0.579917936507937	0.0431529837577938	-5.0560539149049	4.2802037597962417705152547015012842734904552344232797622680664e-7	0.00076786855450744577363043669344933	-0.0502899345407159	-0.0759718417113479	-0.0246080273700839
RD_TapetumR	0.592258466666667	0.0443848586614474	0.589178368253968	0.0454541175914173	17.8449901631861	3.1615881771259201671755656412901078375183290209913571471080667e-71	5.6718891897639007799129647604745e-68	-0.0685322397244075	-0.0951361216940926	-0.0419283577547223
RD_TapetumL	0.82542604047619	0.145093803243726	0.844233717460318	0.1581661597117	17.719515997725	2.9645195979856898307836565279232019380903050631268769170679839e-70	5.3183481587863275564258798110942e-67	0.120302789576042	0.107038697363432	0.133566881788652
RD_Mean	0.74041949484127	0.150160015071585	0.760976250396825	0.164423449800359	19.3986019249526	7.9298740569719624217250012637897766078073728139835382770610756e-84	1.4226194058207700584574652267239e-80	0.12684196073457	0.112752207915562	0.140931713553577
RD_CINGL	0.640102880555556	0.0308464725450292	0.644968404365079	0.0327710641604995	-6.32499071271783	2.5324781386896458339730026533955040829448890349340217653661966e-10	4.5432657808092246261475667601915e-7	0.15123343204667	0.135862543450204	0.166604320643137
RD_CINGR	0.715120745634921	0.0434738832353143	0.71215999484127	0.0436898470244498	0.389741070958983	0.69672802306295489316312341543380171060562133789062500000000000	1249.9300733749410783346434072882	-0.0679327245318217	-0.0890127949472321	-0.0468526541164112
AD_ATRL	0.716892482142857	0.0410540175554586	0.717060449603175	0.0413168570736313	-4.7278229256694	2.2693996027939500984851005360720677117569721303880214691162109e-6	0.0040713028874123464766822703617133	0.00407804141418211	-0.0164349834012566	0.0245910662296208
AD_ATRR	1.36209401230159	0.0315940264028885	1.36008474246032	0.0336020633925676	1.73116494019907	0.083422350536392533837393159501516493037343025207519531250000000	149.65969686228820570428332814572	-0.0613932333486627	-0.0868744751458932	-0.0359119915514323
AD_CSTL	1.38237003769841	0.0330319557474149	1.38315346865079	0.0345701486044672	-19.6225771225999	9.9194644805073755359622122473201021850884687446331160404196202e-86	1.7795519278030231711516208771692e-82	0.0231305067711477	-0.00306683526991224	0.0493278488122077
AD_CSTR	1.40781866706349	0.0292121137655547	1.39948678214286	0.0283296882765085	-12.603838649116	2.0111312368919582012478887499981722617999992495533515900807297e-36	3.6079694389841730130387124174967e-33	-0.289379917914199	-0.318890082706711	-0.259869753121687
AD_CGL	1.40563621944444	0.0289144223499406	1.40034814761905	0.0277675063374248	1.86067841183047	0.062789604261174275512402687127178069204092025756835937500000000	112.64455004454665026925042070616	-0.186348874693565	-0.215584631553896	-0.157113117833233
AD_CGR	1.4366727968254	0.0392749926800231	1.43760833293651	0.0371582514709959	7.78606620289576	6.9127738120949004167106436207521786063348720116628065568420425e-15	1.2401516218898251347578894655629e-11	0.0244029435885586	-0.0013121427255336	0.0501180299026508
AD_FMAJ	1.4018643718254	0.0434528218932276	1.40615859246032	0.0402006661272178	-27.1467396402617	2.7666794105373869224763691353634279050658936243061931238036265e-162	4.9634228625040721389226062288420e-159	0.102033250480765	0.0762757642158687	0.127790736745661
AD_FMIN	1.57381371150794	0.0422000705433903	1.55786746269841	0.0422628321486068	16.411682229134	1.5777268868959019971078494438102435320315332681171898735916624e-60	2.8304420350912481828114819021956e-57	-0.377591027177849	-0.405814438312819	-0.349367616042879
AD_IFOFL	1.44570189166667	0.0405327550284639	1.4540737702381	0.0411003323192002	-20.3193417963301	8.6731401518553044316707006406167190222138195124160987407771162e-92	1.5559613432428416150417236949266e-88	0.205064503249935	0.180312623374178	0.229816383125691
AD_IFOFR	1.37380422222222	0.0354584274157688	1.36439891865079	0.0367196416139777	-12.0839023325017	1.2847445065114366297827230206112083170165167396245564896683205e-33	2.3048316446815173138302050989765e-30	-0.260269440725176	-0.285802272390257	-0.234736609060095
AD_ILFL	1.40637066904762	0.0356489804298074	1.40081530238095	0.0376449481384211	-26.4840786062327	1.4786636667797178567465607398263635088700802859389978511034036e-154	2.6527226182028138350033299672485e-151	-0.15107947851508	-0.175729362816516	-0.126429594213644
AD_ILFR	1.36405206904762	0.0383312569867904	1.3496589281746	0.0375925041716773	-24.7179652461128	6.8560594562127006366117852027236187759209539190998440039917069e-135	1.2299770664445584942081542653686e-131	-0.379026114995721	-0.408073011871336	-0.349979218120107
AD_SLFL	1.31501968769841	0.0394268383354776	1.29940942698413	0.0402098148621396	-2.50274633768862	0.012323383264662514380294311422403552569448947906494140625000000	22.108149576804550798247994691792	-0.39193644754576	-0.424193473932486	-0.359679421159034
AD_SLFR	1.28789382380952	0.0326875280246573	1.28703258412698	0.0333231627196996	3.61228532837635	0.00030351034027646602063768566104329238442005589604377746582031250	0.54449755045598004102400807591167	-0.026077483656984	-0.0465078009425323	-0.00564716637143579
AD_UFL	1.29929919087302	0.034675706173099	1.30065254642857	0.0343406102948769	-13.217983435531	6.9091533478183327015978346946661198648846055814116973236554916e-40	1.2395021105986088866666515442231e-36	0.0392126599889123	0.017923252202372	0.0605020677754526
AD_UFR	1.29206770357143	0.0368815861545424	1.28492329603175	0.0376068668569665	-8.0230367174998	1.0316249720219146743324897449303257949928711804249426009505441e-15	1.8507351998073149257524866024050e-12	-0.191766454525434	-0.220468730806649	-0.163064178244218
AD_SLFTL	1.32632478333333	0.0378990801767906	1.32157110436508	0.0381888950500526	-24.3228392636999	1.1240258739106286462349219637704575929187094597476498589527109e-130	2.0165024177956677913454500030042e-127	-0.124947148843167	-0.155597006463061	-0.0942972912232729
AD_SLTFR	1.26498623888889	0.0392984039183584	1.25176227936508	0.0391799402386494	-25.7317991089311	5.1534034448497587481433396358035143810982975310969481061170561e-146	9.2452057800604671941691513066315e-143	-0.337006346481477	-0.364929850369994	-0.309082842592959
AD_Middlecerebellarpeduncle	1.35909302460317	0.0470423209152259	1.34146347222222	0.0475632539964881	-38.3955682489883	0.	0.	-0.372658742007894	-0.402019770552505	-0.343297713463283
AD_Pontine	1.28472374801587	0.0490163500293978	1.24962983928571	0.0418431909368401	-10.6349955421949	2.0483853749384161237424115193944014635305375255497346650971161e-26	3.6748033626395185259938862657936e-23	-0.765377389378006	-0.809812846739112	-0.7209419320169
AD_GenuCC	1.31146446547619	0.101331459701985	1.29667440952381	0.10131490759538	7.79633483167223	6.3731144764311127193677438701355854880147662130940311442373059e-15	1.1433367370717416218545732503023e-11	-0.145969116380099	-0.173019738266107	-0.118918494494092
AD_BodyCC	1.81866068888889	0.0623608401731	1.82389184087302	0.0646684146088975	20.4763459616518	3.4994610833020722014887183849742962886313769211140157879783137e-93	6.2780331834439175294707607826439e-90	0.0821814257490279	0.061481552854681	0.102881298643375
AD_SpleniumCC	1.91322905555556	0.0665774677536566	1.92724754047619	0.0666290560561327	-9.51014355483285	1.9039960435312369293623582908826471920007631560268688997064439e-21	3.4157689020950390512760707738435e-18	0.210477231558528	0.190103879382798	0.230850583734258
AD_Fornix	1.86703091349206	0.0594935407281165	1.86047352063492	0.0603962251405749	31.5619949247941	1.2275766844732676514750263548321157522427945361626379978604141e-218	2.2022725719450421667461972805688e-215	-0.109356263240183	-0.131966420381107	-0.0867461060992602
AD_CorticospinaltractR	3.03358437103175	0.318580725099928	3.09648725634921	0.31005693292156	-8.36952102916621	5.7852903719247231973313316270400883126093810496053115866033068e-17	1.0378810927232953416012408938910e-13	0.19941515561042	0.186906190605803	0.211924120615038
AD_CorticospinaltractL	1.47415525992063	0.0960449612207877	1.46136082103175	0.100862875951792	-8.96134634347902	3.2073791205005776137741096490197164353291358749062183158134998e-19	5.7540381421780362391107527103414e-16	-0.129736050120673	-0.160252381411448	-0.099219718829898
AD_MediallemniscusR	1.50960620714286	0.098249444591173	1.49507572063492	0.101287438555128	-2.3870082096095	0.016986111958838687185924243294721236452460289001464843750000000	30.473084854156604811548092470730	-0.145557506263975	-0.177568712590283	-0.113546299937668
AD_MediallemniscusL	1.56135213055556	0.0902712141623179	1.55841489642857	0.0853046542928614	2.54965494946109	0.010782958210869893200811731048816000111401081085205078125000000	19.344627030300588402256245501576	-0.0333633178822655	-0.0607720274662043	-0.00595460829832675
AD_InferiorcerebellarpeduncleR	1.56359281111111	0.0937793787161226	1.56684886031746	0.0907137812061721	-23.7870461986925	4.5478795582912661589995100719197989585202036642949744452933154e-125	8.1588959275745314892451210690241e-122	0.0352617228807204	0.00814048443781403	0.0623829613236268
AD_InferiorcerebellarpeduncleL	1.39808198809524	0.0651224220994696	1.36904922142857	0.0685290631490402	-16.9837176189405	1.0839698853777509460160772793779170480591947218803164788636881e-64	1.9446419743676851971528426392040e-61	-0.433923752296644	-0.471331604577677	-0.396515900015612
AD_SuperiorcerebellarpeduncleR	1.41982902777778	0.0638564767680048	1.39988288095238	0.0656269803649676	-12.9866197158402	1.4572234099178017087170231684528671096293565914331304731656773e-38	2.6142587973925362654383395642044e-35	-0.307977790341453	-0.344360964112371	-0.271594616570535
AD_SuperiorcerebellarpeduncleL	1.81539173690476	0.0836664176362559	1.79771414285714	0.0831649133878112	-14.2616874284603	3.7917381190814016845543963645836073148789130874209157132651786e-46	6.8023781856320346220905870780630e-43	-0.211917002797127	-0.244264754329883	-0.17956925126437
AD_CerebralpeduncleR	1.79120966904762	0.079561406897279	1.77249901825397	0.0789301456843351	-10.6204685657242	2.3935661593473039422802856753177473633332093630956592778686087e-26	4.2940576898690632724508325015200e-23	-0.236100150262222	-0.269004039964961	-0.203196260559483
AD_CerebralpeduncleL	1.68744792063492	0.059145425212808	1.67731555912698	0.056373254661239	-12.3377069382224	5.6749147973274715415231977562097048137205519644333537153873293e-35	1.0180797146405483945492616774640e-31	-0.175180102702071	-0.207763789143203	-0.142596416260938
AD_AnteriorlimbofinternalcapsuleR	1.64714636230159	0.0564343177177192	1.63571949047619	0.0550403251025835	6.36915415350218	1.9007349848199081373453435145364940825341015795402199728414416e-10	3.4099185627669151983975462650785e-7	-0.204936790005347	-0.237840941854688	-0.172032638156005
AD_AnteriorlimbofinternalcapsuleL	1.45383975	0.0537082014721122	1.45812047579365	0.0562659558373516	0.43359745055969	0.66458078642845686001550120636238716542720794677734375000000000	1192.2579308526516068678091642141	0.077646645144575	0.0537108979064675	0.101582392382682
AD_.PosteriorlimbofinternalcapsuleR	1.42233044007937	0.052103592506389	1.42260318809524	0.0542527721207969	-5.56546303183279	2.6145721050245410507515821476633155473479064312414266169071198e-8	4.6905423564140266450483383729080e-5	0.00511809772597098	-0.018022637191786	0.0282588326437279
AD_PosteriorlimbofinternalcapsuleL	1.58596381547619	0.0476035015813246	1.58236295515873	0.0472596764371153	-6.0450466315525	1.4936679459677197555864189219940359187877021440726821310818195e-9	2.6796402950660892415220355460573e-6	-0.0759131683022858	-0.102692087898045	-0.049134248706526
AD_RetrolenticularpartofinternalcapsuleR	1.56770216547619	0.0481962741885243	1.56333427380952	0.0485830478188966	-6.06065501979828	1.3556832030526180297790001623089994886584008781937882304191589e-9	2.4320956662763967454235262911823e-6	-0.090260566600202	-0.119592021202637	-0.0609291119977666
AD_RetrolenticularpartofinternalcapsuleL	1.54188457857143	0.0575184163994991	1.53746688253968	0.0584699819583799	-14.6481249643019	1.3848486337660122635347419374944715072763564820711597927772096e-48	2.4844184489762260007813270358651e-45	-0.0761515922893826	-0.100819969866926	-0.0514832147118394
AD_AnteriorcoronaradiataR	1.53917791785714	0.0525897496531518	1.52815920952381	0.0555599121684983	13.5494361807524	7.9841031772411630165940960108398059651865730208405213180980174e-42	1.4323481099970646451769808243447e-38	-0.203213123716978	-0.230689541179422	-0.175736706254533
AD_AnteriorcoronaradiataL	1.35868879047619	0.0476406945263116	1.36538109563492	0.0488297115077176	12.3828625075813	3.2359187928025131231115435499396848235703655865380785538996611e-35	5.8052383142877085428621091285918e-32	0.138594077290256	0.118445170063336	0.158742984517176
AD_SuperiorcoronaradiataR	1.344180275	0.0471380513789282	1.35042226507937	0.0484836553445514	19.778923091539	4.5224571376752842841837447299280430767355792824107064877744838e-87	8.1132881049894600058256380454909e-84	0.130384117405989	0.109654368535946	0.151113866276033
AD_SuperiorcoronaradiataL	1.35159843611111	0.0480046426725393	1.36168948730159	0.0482482009916882	17.8543225389014	2.6750690389035485183199629336860467952640812592057422306866451e-71	4.7990738557929660418660135030328e-68	0.209669175629249	0.188660159486753	0.230678191771744
AD_PosteriorcoronaradiataR	1.35630841666667	0.0524215531405047	1.36551354603175	0.0540035390414577	12.211671394736	2.6929940306061164484123890994605765169675543455322583258023960e-34	4.8312312909073729084518260444323e-31	0.172683568967944	0.153581787738136	0.191785350197753
AD_PosteriorcoronaradiataL	1.50214550515873	0.0708669428445601	1.50916855079365	0.0745326100703668	9.86921136098337	5.6607911554982314048809625690047573451779704164655016247468980e-23	1.0155459332963827140356446848795e-19	0.095852008649084	0.0804288306941589	0.111275186604009
AD_PosteriorthalamicradiationR	1.4600976468254	0.0644310758889951	1.46542054960317	0.0677675421834309	-23.5297860364699	2.0220448748849757519201134636536579823867088593184890534227975e-122	3.6275485055436464989446835537947e-119	0.079940544503731	0.0640356851266947	0.0958454038807674
AD_PosteriorthalamicradiationL	1.66537642301587	0.0630851977361357	1.64580178333333	0.0646181301581164	-24.2691228664307	4.1545861949689511468771504894047911869993172449999975461604375e-130	7.4533276337742983574976079779922e-127	-0.306379758317346	-0.33249862259319	-0.280260894041501
AD_SagittalstratumR	1.66639776468254	0.060538467170636	1.64828794484127	0.0606651184132547	-18.0422030496107	9.0848901664434111909114634386844693419189919223839790764429461e-73	1.6298292958599479676495165409000e-69	-0.298831525995457	-0.323503858657921	-0.274159193332994
AD_SagittalstratumL	1.56048760952381	0.0632624861450072	1.54405358412698	0.0639746894917619	-22.440367990535	1.5892443595315853853983823022210211497988455980710339587471277e-111	2.8511043809996641814046978501845e-108	-0.258293838031779	-0.28682387234203	-0.229763803721528
AD_ExternalcapsuleR	1.53333005555556	0.0614908565798999	1.51428806031746	0.0597286190812183	-2.4258339654591	0.015273255998106255101887107628044759621843695640563964843750000	27.400221260602621652785471084712	-0.313938073914799	-0.342031962486829	-0.285844185342769
AD_ExternalcapsuleL	1.27651621230159	0.0420805164867702	1.27519735873016	0.0453581809904814	-12.3298238250931	6.2583403288205956330936743272042295422743320066340849299408810e-35	1.1227462549904148565770051743004e-31	-0.0299690862652106	-0.0541940113636759	-0.00574416116674533
AD_CingulumcingulategyrusR	1.26194086746032	0.0452284835197875	1.25421595357143	0.0484004395472299	9.49868809166627	2.1255111280816599695035976228930885643494691384706791724705684e-21	3.8131669637784979852894541354702e-18	-0.164264222574872	-0.19055773351509	-0.137970711634654
AD_CingulumcingulategyrusL	1.45434538333333	0.0573331956368697	1.46073772420635	0.0537237644069671	3.35574620820208	0.00079151167753878088999275330905902592348866164684295654296875000	1.4199719495045729166469994364519	0.114519803059273	0.090806684194145	0.138232921924401
AD_CingulumhippocampusR	1.51466787896825	0.0606979047869923	1.51687496309524	0.0577178391518489	-21.9229133754111	1.5707618420767504741924034586841597024305944759756253762385806e-106	2.8179467446856903507011718048794e-103	0.0371364757271048	0.0154337785161258	0.0588391729380838
AD_CingulumhippocampusL	1.33614911865079	0.0678688300981316	1.31490669920635	0.0652395565643314	-23.6232091436381	2.2258888504772805056942416771598221014989776806103540572503606e-123	3.9932445977562412272154695688247e-120	-0.318770332508931	-0.347991233793893	-0.28954943122397
AD_Fornix_StriaterminalisR	1.31925878174603	0.0642474357388082	1.29759499761905	0.0609796104002355	-13.2534597617139	4.3087237277247094829515327847434903099695278237101536040329348e-40	7.7298503675381288124150498158298e-37	-0.345236871242477	-0.374728619297623	-0.31574512318733
AD_Fornix_StriaterminalisL	1.51758311587302	0.0727405260914301	1.50323709603175	0.0700248783069577	-17.6683232731677	7.3550709103490391284137320185687284375228348303859329787904101e-70	1.3194997213166176196374235241312e-66	-0.200758516407991	-0.23075218612981	-0.170764846686172
AD_SuperiorlongitudinalfasciculusR	1.46697497539683	0.070397436472509	1.44749840515873	0.0713843610817813	1.58137472149962	0.11379238381440431870927909585589077323675155639648437500000000	204.14353656304134776444669796547	-0.274703023873628	-0.30575311751377	-0.243652930233487
AD_SuperiorlongitudinalfasciculusL	1.38587129166667	0.0453013418675238	1.38658782103175	0.0457368336159088	-3.40510271985034	0.00066139170499952663635073735193259381048846989870071411132812500	1.1865367187691507856132228093671	0.0157385891304656	-0.00377379565493143	0.0352509739158627
AD_SuperiorfrontooccipitalfasciculusR	1.36523760595238	0.0418894788015069	1.36381018809524	0.0421925024432107	10.1058314107151	5.2052160575181967319291160680231845747866435557041847369466936e-24	9.3381576071876449370808342260336e-21	-0.0339497025979084	-0.0535013475793393	-0.0143980576164775
AD_SuperiorfrontooccipitalfasciculusL	1.36015805873016	0.0612957393606754	1.36880109166667	0.0643548803208605	10.4826759182168	1.0376544092647811005013901564616778589146959669694842398460433e-25	1.8615520102210172942994939406923e-22	0.137263481015573	0.110510538905566	0.16401642312558
AD_UncinatefasciculusR	1.28569068055556	0.0852170791146004	1.29944074325397	0.0903930287361434	-10.9156622300203	9.7019624130577286292404841849717713750998713621326699279396526e-28	1.7405320569025565160857428627839e-24	0.156180922410315	0.126794911477994	0.185566933342636
AD_UncinatefasciculusL	1.34128213650794	0.0615699920615951	1.33088367103175	0.0603549683152002	-17.3787262994112	1.1957996009207782934315341839046089668883791305960377696336002e-67	2.1452644840518762584161723259249e-64	-0.170524964353499	-0.201372806070365	-0.139677122636634
AD_TapetumR	1.28964159761905	0.0668573879501826	1.2710794265873	0.0630690229235252	1.84396985497591	0.065187533513124881756617412520427023991942405700683593750000000	116.94643512254603787137163806165	-0.285140748308409	-0.317953804380123	-0.252327692236695
AD_TapetumL	1.78511079246032	0.163690067802935	1.78806120912698	0.17303737946665	3.95047858035126	7.7995078188433647611507715247114447265630587935447692871093750e-5	0.13992317027004996381504484115332	0.0174117054058056	-0.00110112687443568	0.035924537686047
AD_Mean	1.82559652579365	0.194078085599819	1.83334376865079	0.210082126692591	-8.55794839209309	1.1489377178075045194297270580816093032198227163543161055692110e-17	2.0611942657466631078569303421984e-14	0.0378571932118061	0.0190637351868011	0.056650651236811
AD_CINGL	1.37665485079365	0.0279909720576332	1.37363994047619	0.0283629201689906	-22.4885120970741	5.3772583314873031139224129029151406647108522715793236944963398e-112	9.6468014466882217863768087478298e-109	-0.106977849301342	-0.13155410127793	-0.0824015973247543
AD_CINGR	1.37262119880952	0.0526857549058318	1.35599475119048	0.0508718421749861	-17.9671121154368	3.5259834086040815890865478667417564957621060017877814723602817e-72	6.3256142350357223708212668729347e-69	-0.320770795109343	-0.349444263190209	-0.292097327028478
smt_fa_ATRL	1.39621122857143	0.0500285675148992	1.38378945952381	0.0492004190708158	-0.674279022425733	0.50013393821461304966646821412723511457443237304687500000000000	897.24028515701581110164397614426	-0.250303164366889	-0.278038821668716	-0.222567507065063
smt_fa_ATRR	0.931937993253968	0.00771515065424258	0.931873756349206	0.00770345302901404	14.432842635465	3.2155039235217247175279698042982434722072631282621255022374496e-47	5.7686140387979741432451778289110e-44	-0.00833236684843768	-0.0325587577393513	0.015894024042476
smt_fa_CSTL	0.930222119047619	0.00832047571820072	0.931994911111111	0.00772551856931192	-17.2151603018646	2.0438106143103496614267039361905804324865382369705488905774364e-66	3.6665962420727672925995068615259e-63	0.220084139279447	0.189829942885186	0.250338335673707
smt_fa_CSTR	0.961445911507936	0.00491823761232625	0.960332856349206	0.0050592593012468	2.51862247468399	0.011781490194883404917791658306214230833575129508972167968750000	21.135993409620828422518235001348	-0.222924675044479	-0.248624442292619	-0.19722490779634
smt_fa_CGL	0.95833016547619	0.00506938692560621	0.958497654365079	0.00500856132721368	-4.92142414123148	8.5916704196881791144867505580218214333854120923206210136413574e-7	0.0015413456732920593331389230501091	0.0332337753966518	0.00735826437796546	0.059109286415338
smt_fa_CGR	0.93987965952381	0.00776949293238038	0.939526693650794	0.00780025792922293	14.5042461178235	1.1388176798925595927751698733343267624622158000999434250347024e-47	2.0430389177272519094386547527618e-44	-0.0453383844783308	-0.0634080769862291	-0.0272686919704326
smt_fa_FMAJ	0.937581942063492	0.00801032419392368	0.938986772222222	0.00770368846632618	-13.6128489588649	3.3589035757632805993820793583570108698942683827767339165484455e-42	6.0258730149193253952914503688925e-39	0.178477732276389	0.15416282495645	0.202792639596328
smt_fa_FMIN	0.943253297619048	0.00725671972561814	0.942303160714286	0.00721830324629154	24.6309027966957	5.8960425914745201584182985448452375109510341288794625582927842e-134	1.0577500409105289164202427589452e-130	-0.131272073329338	-0.150258303028303	-0.112285843630372
smt_fa_IFOFL	0.931511207142857	0.0110392132010215	0.935244521031746	0.00974058248718794	-1.76782713091534	0.077089807776289945295822292337106773629784584045410156250000000	138.29911515066416186070519245277	0.354742721845958	0.325633125443862	0.383852318248054
smt_fa_IFOFR	0.926494858333333	0.00791211445530214	0.926338101190476	0.00798966738123196	8.60853742736612	7.3998599555222623306585689044501050933552784247292967434450617e-18	1.3275348760206938621201472614583e-14	-0.01971291209598	-0.0415757079643719	0.00214988377241184
smt_fa_ILFL	0.930653445238095	0.00786769260408937	0.931392233730159	0.00763781223862632	-12.8749412931974	6.2286421750984938839569566947457122195247759522124954171544426e-38	1.1174184062126698027818780310374e-34	0.0951684054422935	0.073446542162847	0.11689026872174
smt_fa_ILFR	0.918567967460317	0.00852244783904522	0.91727750515873	0.00890553222793428	-2.98665432204327	0.0028204844412113585193357945257730534649454057216644287109375000	5.0599490875331771836884153792369	-0.147696697721239	-0.1703084220879	-0.125084973354578
smt_fa_SLFL	0.916848809920635	0.00892608906649524	0.916510142063492	0.00935348832668263	-17.3337509443019	2.6169053686457516108985197716282517199233687104362314482914881e-67	4.6947282313504783899519444703011e-64	-0.036959741885381	-0.0612283395333179	-0.0126911442374441
smt_fa_SLFR	0.941120926587302	0.00677344237448022	0.94008719484127	0.00707503316150087	-0.859770947350157	0.38991531711893567813120853315922431647777557373046875000000000	699.50807891137060656738810848765	-0.148567529408356	-0.165462881069362	-0.13167217774735
smt_fa_UFL	0.941433087301587	0.00669934667024892	0.941382183333333	0.00676906835474035	3.95882073093759	7.5320743934829609343532819121236343562486581504344940185546875e-5	0.13512541461908431916229787750350	-0.00755703502774754	-0.0247887034375396	0.00967463338204455
smt_fa_UFR	0.903435324206349	0.0115765633635759	0.904102754365079	0.0111105991986114	11.4383326961332	2.6900543659892686936262307854389363641768450892623929559179212e-30	4.8259575325847480363654580290775e-27	0.0587608444398155	0.0296369667825019	0.0878847220971291
smt_fa_SLFTL	0.897419894444444	0.0119979772009212	0.899532324206349	0.0113813169456124	-21.3152222209649	8.2017158292509571991627263142792921107787923442404546992320381e-101	1.4713878197676217215297931007817e-97	0.18037200354654	0.149207316910029	0.21153669018305
smt_fa_SLTFR	0.922769389285714	0.00944010455743074	0.919966270634921	0.00972094176136443	-27.095679389194	1.1071134039523223868630876757912693785499580247654935734629704e-161	1.9861614466904663620323792903695e-158	-0.292351671855526	-0.319808798577597	-0.264894545133455
smt_fa_Middlecerebellarpeduncle	0.937074159126984	0.00954365024720441	0.932171683730159	0.0128018073894996	-20.7623488851316	9.4817062564922594079193542432618030988244821638782593571826132e-96	1.7010181024147113377807321512412e-92	-0.414010386437012	-0.445222200587816	-0.382798572286208
smt_fa_Pontine	0.971428169047619	0.00754466029274375	0.968586694444444	0.00719941750705832	1.23090315703188	0.21835908671236320399700048255908768624067306518554687500000000	391.73620156197958797061886571100	-0.385058040961763	-0.42273983410239	-0.347376247821136
smt_fa_GenuCC	0.958313367063492	0.0122730781629255	0.958576150396825	0.0122941382920716	16.457965320933	7.3530859514882487124858794888291499104588346360362929515305228e-61	1.3191436196969918190199667802959e-57	0.0213929749005443	-0.0126830888347406	0.0554690386358292
smt_fa_BodyCC	0.948297974206349	0.0128888784293923	0.95067609047619	0.0110315448212416	17.5577590143953	5.1883479680621822782358351451817862341102106887158040494994720e-69	9.3078962547035550071550882504561e-66	0.192788949082063	0.169611970388821	0.215965927775305
smt_fa_SpleniumCC	0.953291863095238	0.0124839663848395	0.955652198809524	0.0105282665696708	-2.13647514914803	0.032640704439140966197641091639525257050991058349609375000000000	58.557423763818893358568118401308	0.197047383517736	0.174833254143979	0.219261512891494
smt_fa_Fornix	0.967544399206349	0.00750006653797131	0.967390969444444	0.00753679315587823	-8.13525557500768	4.1107021251461089035469849543373366949771625174399336533070937e-16	7.3745996125121193729632910080812e-13	-0.0204061566750873	-0.0391328465963259	-0.00167946675384859
smt_fa_CorticospinaltractR	0.682398982142857	0.118724009050404	0.67543086984127	0.124632230032194	4.90540186486157	9.3236247871309078822938797709296565585646021645516157150268555e-7	0.0016726582868112848740835220309048	-0.0567402865228159	-0.0704245692971638	-0.0430560037484679
smt_fa_CorticospinaltractL	0.963635598015873	0.0201206630035636	0.965207819047619	0.0185874212767112	6.5992968624551	4.1311236707387450380400029972105925904490852929029642837122083e-11	7.4112358653053085982437653769958e-8	0.0809285806079911	0.0485327056955533	0.113324455520429
smt_fa_MediallemniscusR	0.966358392857143	0.0178412382887648	0.968167846825397	0.0167849641352192	-0.214684148628776	0.83001358199626218414834966097259894013404846191406250000000000	1489.0443661012943583621392917848	0.104253882968106	0.0731994292489149	0.135308336687298
smt_fa_MediallemniscusL	0.944798393253968	0.00857002842845365	0.944762723015873	0.00924439877614009	-3.73359560211499	0.00018876549538393374324911355710554516917909495532512664794921875	0.33864529871877713538890972144735	-0.00399439832174344	-0.0404702606378106	0.0324814639943237
smt_fa_InferiorcerebellarpeduncleR	0.948265821031746	0.00867869270839512	0.947659761111111	0.00912943029698538	-5.93120534556562	3.0071883558303690283497518350407096132670403676456771790981293e-9	5.3948959103596820368594547920630e-6	-0.0679831305286651	-0.103720908057811	-0.0322453529995194
smt_fa_InferiorcerebellarpeduncleL	0.950368444444444	0.0082993589252039	0.949406875396825	0.00892143127772788	-6.51620716731951	7.2107371087131416885128532709100558639736533450559363700449467e-11	1.2936062373031376189192058768013e-7	-0.111421373816748	-0.14836348708388	-0.0744792605496161
smt_fa_SuperiorcerebellarpeduncleR	0.94938721547619	0.00899701457581845	0.948300711904762	0.00926813749121745	29.9173832841073	1.1693192539488914717353095769043124057485526656853123189632019e-196	2.0977587415843113002931453809663e-193	-0.118920783322937	-0.15482499398959	-0.083016572656284
smt_fa_SuperiorcerebellarpeduncleL	0.955185025396825	0.0120609128440985	0.960757111111111	0.00853839437829531	26.3824408954836	2.1793001941058498921593920202877534660125595746814177969662243e-153	3.9096645482258947065339492843962e-150	0.508624597888428	0.473205265093335	0.544043930683521
smt_fa_CerebralpeduncleR	0.956919380952381	0.0103014441385436	0.961137203174603	0.00770656842675302	17.9746977677272	3.0753502872983840077731761641411300865556017945270658292452118e-72	5.5171784154133009099450780384692e-69	0.447952110399412	0.413035615503728	0.482868605295095
smt_fa_CerebralpeduncleL	0.969386915873016	0.00925858090596419	0.972382095634921	0.00765508852177956	0.739176975706898	0.45979953988045457746736133231024723500013351440429687500000000	824.88037454553551197644623016458	0.349177274003534	0.309950119302635	0.388404428704434
smt_fa_AnteriorlimbofinternalcapsuleR	0.976794291666667	0.00786500613527983	0.976900317063492	0.00706403639498164	9.7650030752228	1.5910718148404275747306099354773509480785035004110030702189770e-22	2.8543828358237270690667142242464e-19	0.0141361184526016	-0.0233573730629211	0.0516296099681242
smt_fa_AnteriorlimbofinternalcapsuleL	0.95181173452381	0.00942925438099847	0.953396578571429	0.00785716010010001	3.23632987580686	0.0012107737423302934298002808688465847808402031660079956054687500	2.1721280937405464130617038787108	0.180665674870266	0.144100222547966	0.217231127192567
smt_fa_.PosteriorlimbofinternalcapsuleR	0.949608318650794	0.0119000387269749	0.950306112301587	0.0096718328903574	8.01450571975865	1.1058081477941130373454417633850571339688495867137341122088401e-15	1.9838198171426387889977225235128e-12	0.0636495039495642	0.0250542327034439	0.102244775195684
smt_fa_PosteriorlimbofinternalcapsuleL	0.973555440079365	0.00488453840877855	0.97415908015873	0.00486376421555414	-15.4271788771321	1.0746609704793020443132890259155650601237391612496202360325008e-53	1.9279417810398678674980405124925e-50	0.123843578038077	0.0934341637086326	0.15425299236752
smt_fa_RetrolenticularpartofinternalcapsuleR	0.978689101587302	0.0048031005288203	0.977621467460317	0.00514159006725961	5.83017225475405	5.5370188874904785624809443981154261082977541263971943408250809e-9	9.9334118841579185410908142502191e-6	-0.213816683963715	-0.241296597172512	-0.186336770754917
smt_fa_RetrolenticularpartofinternalcapsuleL	0.94268146547619	0.00908097453133004	0.943521372619048	0.0079256782125359	-8.88642775251299	6.3105055878884741650495904261469149624977561052296785859549999e-19	1.1321047024671922652098965224508e-15	0.097731197225071	0.0647900362683217	0.13067235818182
smt_fa_AnteriorcoronaradiataR	0.94605254484127	0.00723659936017571	0.94513371547619	0.0076854425272987	8.4529523051919	2.8402772353015901584020133125560230640313486119878302882391097e-17	5.0954573601310527441732118827255e-14	-0.122744849748255	-0.149925395848154	-0.0955643036483559
smt_fa_AnteriorcoronaradiataL	0.939543847222222	0.00900872477763455	0.940380753174603	0.00907638327954845	6.2421911626089	4.3148315110455853324527677687260252686884953732260328251868486e-10	7.7408077308157800864202653770945e-7	0.092544015463267	0.0710350141963851	0.114053016730149
smt_fa_SuperiorcoronaradiataR	0.940080270238095	0.00946475296291743	0.940692896031746	0.00945779911364904	8.85253712075168	8.5551865667623139310234239559765369745419683855896901547577471e-19	1.5348004700771591192256022577022e-15	0.064750803411854	0.0443937331419111	0.0851078736817969
smt_fa_SuperiorcoronaradiataL	0.960732948015873	0.00584622168788479	0.961256256349206	0.00592456844237817	-7.83075368076237	4.8495396302487108613791476611479271673652100688167720932142402e-15	8.7000740966661872853141909040994e-12	0.0888874067087365	0.0691640388177558	0.108610774599717
smt_fa_PosteriorcoronaradiataR	0.960636966666667	0.00651465968644339	0.960190079761905	0.00665999837269667	0.215219397705432	0.82959626809227238197763654170557856559753417968750000000000000	1488.2957049575366532678799558198	-0.0677571432846531	-0.0847396525008814	-0.0507746340684248
smt_fa_PosteriorcoronaradiataL	0.938801081349206	0.0110075617879083	0.938819626190476	0.0116755480726981	-9.20515003599723	3.4119423630010497046803117753967855273689264640938915355665439e-20	6.1210245992238831701964793250618e-17	0.00161620948323455	-0.013105863454965	0.0163382824214341
smt_fa_PosteriorthalamicradiationR	0.940253107539682	0.0098674909598106	0.939547145238095	0.0105037103667408	-3.03555695241123	0.0024009187492960862644886255168330535525456070899963378906250000	4.3072482362371787584925941771985	-0.0683902410438001	-0.0829724371694025	-0.0538080449181978
smt_fa_PosteriorthalamicradiationL	0.942032488095238	0.00954262532625929	0.941768276587302	0.00914278413433034	-8.64937900296152	5.1780424783147835614164590477701307239575041508347977292636699e-18	9.2894082060967217091811275316996e-15	-0.0281677689981264	-0.0463627936557414	-0.0099727443405115
smt_fa_SagittalstratumR	0.93952156031746	0.00961192422958734	0.938814211111111	0.00959756806527786	-9.08827813614583	1.0061986042900331964488125681545492637823413195959250648198191e-19	1.8051202960963195544291697472693e-16	-0.0736453694925955	-0.0903601634307584	-0.0569305755544326
smt_fa_SagittalstratumL	0.931565961111111	0.00977403225060989	0.930539221825397	0.01012382432155	-20.1768982719404	1.5624816020795942265545946234516994828194606110500521407507844e-90	2.8030919941307920424389427544723e-87	-0.103020428259959	-0.125301878657327	-0.0807389778625912
smt_fa_ExternalcapsuleR	0.927825593650794	0.00988857150002943	0.925122385714286	0.0103478816037883	8.78822814023025	1.5193718740842082153014693918392813612816136793173989183447503e-18	2.7257531421070695382508360889597e-15	-0.266607153947201	-0.292967627642993	-0.24024668025141
smt_fa_ExternalcapsuleL	0.902653357539683	0.0110531476055474	0.904206283730159	0.0106882145225517	-7.49706935164326	6.5260455132883459672262652932434214890044903156773870023243944e-14	1.1707725650839292665203919936079e-10	0.142753714348602	0.110747086014746	0.174760342682457
smt_fa_CingulumcingulategyrusR	0.892613455952381	0.0127245166702983	0.890927596031746	0.0131981739458482	15.1736530349691	5.2851583493243697829409773787677064596041402081551541066905834e-52	9.4815740786879193905961134175093e-49	-0.129975429644044	-0.164106402895946	-0.0958444563921433
smt_fa_CingulumcingulategyrusL	0.94015826984127	0.00993515569415664	0.942211783730159	0.00915414433323254	2.2581301791078	0.023937544623567806600927809768109000287950038909912109375000000	42.943955054680645042064490723988	0.213900836687537	0.185950539068086	0.241851134306989
smt_fa_CingulumhippocampusR	0.945113043650794	0.0093612464999184	0.945388159126984	0.00930408598142014	-13.2199204642596	6.7335110693509083800768839219766992856169873492240515764005336e-40	1.2079918858415529633857929756026e-36	0.0294776158554663	0.00388055244671313	0.0550746792642194
smt_fa_CingulumhippocampusL	0.876625962698413	0.0209739298760724	0.870887283730159	0.0237551190039802	-16.6107219192882	5.8287505490446268365335274548005885680234431154712934023016583e-62	1.0456778484986060544741148253912e-58	-0.25499236907083	-0.293415967439822	-0.216568770701838
smt_fa_Fornix_StriaterminalisR	0.867543202380952	0.0239756947516863	0.859024024206349	0.0254195606671228	13.5877736433775	4.7325823969860825306215321990186832271350215665672688010407904e-42	8.4902528201930320599350287650395e-39	-0.344543494639796	-0.386396704851265	-0.302690284428326
smt_fa_Fornix_StriaterminalisL	0.931626992857143	0.0114769168835534	0.934129025	0.0104478586505783	-11.2142961970125	3.4693522650530417446377342827309994162037394188736385288517193e-29	6.2240179635051568898800953032194e-26	0.227069401759241	0.193888366852277	0.260250436666206
smt_fa_SuperiorlongitudinalfasciculusR	0.936534628968254	0.0104092102837094	0.934600055952381	0.0107321136916747	-2.39088282309591	0.016807916248413285603691136316228948999196290969848632812500000	30.153401749653434373021898551315	-0.182907488095992	-0.21514891184997	-0.150666064342013
smt_fa_SuperiorlongitudinalfasciculusL	0.959048815873016	0.00633375293010871	0.958920159126984	0.00632820530036887	-15.1297376608603	1.0310560027927830446197040256202393409529965472861422335269079e-51	1.8497144690102527820477490219627e-48	-0.0203217361369296	-0.0369865243189174	-0.00365694795494173
smt_fa_SuperiorfrontooccipitalfasciculusR	0.959735861904762	0.00607772501249342	0.958913659126984	0.00630195523545467	7.32240114251375	2.4357274338566663286885142484275131383175683197350736008957028e-13	4.3696950163388593936671945616790e-10	-0.132403273958829	-0.149634445670573	-0.115172102247086
smt_fa_SuperiorfrontooccipitalfasciculusL	0.967036500793651	0.00703975246540077	0.968024369444444	0.00692706384805287	-3.22319762568881	0.0012676805967730686575123399961739778518676757812500000000000000	2.2742189906108851715771379531361	0.141444408957623	0.103386397003745	0.179502420911501
smt_fa_UncinatefasciculusR	0.958012950793651	0.0129746956087493	0.957231238095238	0.0132740290434706	-2.04469395602862	0.040885039868065770063410013790416996926069259643554687500000000	73.347761523309991493757564740008	-0.0595478235736783	-0.0957984950226121	-0.0232971521247445
smt_fa_UncinatefasciculusL	0.898781420238095	0.0187704739410861	0.898088393253968	0.0188903782625352	-3.78642246726096	0.00015283175261264516611899033637911315963719971477985382080078125	0.27418016418708542801746866346413	-0.0368028468367211	-0.0721010464036486	-0.00150464726979368
smt_fa_TapetumR	0.872813339285714	0.0254495494735072	0.87106985952381	0.0259327380544152	0.890722780504593	0.37307791044506827260462955564435105770826339721679687500000000	669.30177133845248105270542282597	-0.0678512363971534	-0.103021892763193	-0.0326805800311134
smt_fa_TapetumL	0.919586274206349	0.0341168358012453	0.919856946428571	0.0350278849946439	2.27892032879057	0.022671801747483306260777524698823981452733278274536132812500000	40.673212334985051431834879309690	0.00781585419825108	-0.00938670113761895	0.0250184095341211
smt_fa_Mean	0.928276533333333	0.032007857269542	0.928966246825397	0.0318748106858539	0.612202921277122	0.54040350905039469253665629366878420114517211914062500000000000	969.48389523640807841076139084180	0.0215923524488761	0.0030154246970129	0.0401692802007392
smt_fa_CINGL	0.935153460714286	0.00682374128544242	0.935192062301587	0.00681504128296045	-12.8870619082611	5.3233496793649978410327832485396069757844538779868389915043893e-38	9.5500893247808061268128131478801e-35	0.00566054178941916	-0.0124661493301924	0.0237872329090307
smt_fa_CINGR	0.885320857539683	0.0147410127406778	0.882112782539683	0.0158888485586459	-5.4522906358198	4.9725099181030930838429062346844888864438871678430587053298950e-8	8.9206827930769489924141737850240e-5	-0.208734789959977	-0.240832433532346	-0.176637146387609
smt_long_ATRL	0.89920949047619	0.0125822624581594	0.89823839484127	0.0134483460222022	-5.51351293872116	3.5174116496853484611134814602842468822530008765170350670814514e-8	6.3102364995355151392375857397499e-5	-0.0743020898715899	-0.101055125061151	-0.0475490546820292
smt_long_ATRR	0.00252735119047619	7.07610087817189e-05	0.00252090992063492	7.57251946317625e-05	5.4666974980045	4.5849752160866747663434394048295739132470316690159961581230164e-8	8.2254455376594945308201302922643e-5	-0.0876784473319357	-0.11891405469079	-0.0564428399730818
smt_long_CSTL	0.00252112380952381	7.43244375774902e-05	0.00252837261904762	7.94048403211096e-05	-16.2583818407473	1.9481545954830029614806222992466233763940033622428032882818622e-59	3.4949893442965073128962364048484e-56	0.0940824794956602	0.0602685935686437	0.127896365422677
smt_long_CSTR	0.00251810198412698	6.67912700544764e-05	0.00249818492063492	6.67237549809293e-05	-1.35713511585516	0.17473828248283199138235488589998567476868629455566406250000000	313.48047877420059253994466530457	-0.298349253650597	-0.335116032311427	-0.261582474989766
smt_long_CGL	0.002524625	6.78483838111713e-05	0.00252296468253968	6.68833064368902e-05	6.69168315166045	2.2061815061668049944160124755877696711009461338903747673612088e-11	3.9578896220632481599823263812045e-8	-0.0246438686716841	-0.0602483093964035	0.0109605720530353
smt_long_CGR	0.0026074126984127	9.10804773372714e-05	0.00261699801587302	8.4162438144779e-05	18.6259617090982	1.9790514054847385999751940738518795728783564220123050169103143e-77	3.5504182214396210483554981684903e-74	0.108972126013788	0.0769523718349251	0.140991880192651
smt_long_FMAJ	0.00258123095238095	0.000101288235759837	0.00261224007936508	9.12494057515638e-05	-17.5924017088786	2.8168201184100753139171824570027336316152927060260387159020468e-69	5.0533752924276751131674253278629e-66	0.320213075489285	0.28565658809735	0.35476956288122
smt_long_FMIN	0.0026210619047619	8.34946859478092e-05	0.00259680119047619	8.383398545033e-05	27.3105664374937	3.1773083150904275743115877876852975200024272476182935589394024e-164	5.7000911172722270683149884911074e-161	-0.28997388866313	-0.322959831909166	-0.256987945417094
smt_long_IFOFL	0.00252386428571429	0.000104501386269849	0.00256924920634921	0.000100226348631827	-6.7565554099942	1.4131095355655355875259267662177436455581136520720519911265001e-11	2.5351185068045708440215126185946e-8	0.442882572765005	0.409568645752775	0.476196499777235
smt_long_IFOFR	0.00251425277777778	8.81779165689846e-05	0.00250593095238095	9.39084888694546e-05	2.63542144548593	0.0084032874094991227148510049005381006281822919845581054687500000	15.075497612641426150442702791565	-0.0910568949324602	-0.117532041475612	-0.064581748389308
smt_long_ILFL	0.00259731825396825	8.39644737638086e-05	0.00260051547619048	8.79577188215406e-05	-20.5283120682418	1.2028094622483721997476355686820818872318548101744504547033009e-93	2.1578401752735797263472582102157e-90	0.0371238019922059	0.00949866746468361	0.0647489365197282
smt_long_ILFR	0.00247404444444444	9.38370599277714e-05	0.00244526349206349	9.6081952418215e-05	-16.2653799975148	1.7378560959726256800679727876098982091439426509666852189533890e-59	3.1177138361748904700419431809722e-56	-0.302953531651656	-0.332541716128487	-0.273365347174825
smt_long_SLFL	0.00249000992063492	9.80136519239603e-05	0.00246375515873016	0.000106062742059829	2.27804741051598	0.022723753026911520935815502753030159510672092437744140625000000	40.766412930279268558853011938936	-0.256230037655709	-0.287615753879894	-0.224844321431524
smt_long_SLFR	0.00249341428571429	9.18933255538588e-05	0.00249591666666667	9.54262964116496e-05	13.6326993273648	2.5593560089385943755993476540653634541266862664323540768582236e-42	4.5914846800358383098252296913933e-39	0.0266676172792541	0.00371400169402545	0.0496212328644827
smt_long_UFL	0.00253647380952381	9.65751640691208e-05	0.00255239007936508	9.4895261106036e-05	0.964280264363239	0.33490543270403860809381058061262592673301696777343750000000000	600.82034627104526292029618161905	0.166191124659717	0.14212774352425	0.190254505795183
smt_long_UFR	0.00234282857142857	9.92875173062417e-05	0.00234438373015873	0.000104750418764871	2.67469636886248	0.0074796957957438290828799942744353757007047533988952636718750000	13.418574257564429374686709728337	0.0152145310644397	-0.0157192399010636	0.046148302029943
smt_long_SLFTL	0.00236185873015873	9.8079323382876e-05	0.00236647103174603	0.000101569856954363	-19.6678345511687	4.0678535733882782374315879035849643484864658895097885878793586e-86	7.2977293106585711579522686990314e-83	0.0461735426254243	0.0123123300985201	0.0800347551523285
smt_long_SLTFR	0.00235433492063492	0.000103590146014588	0.00232260119047619	0.000107183536602548	-24.9137902743675	5.2744127142785931740180611776959407180197063794636412647338025e-137	9.4622964094157961541884017527865e-134	-0.300863871952669	-0.331524285598549	-0.27020345830679
smt_long_Middlecerebellarpeduncle	0.00254404603174603	0.000120691567272143	0.00249225992063492	0.00013087426236437	-36.4797754004926	2.3209022921525708142307622714455203816320637624006266394162316e-291	4.1636987121217120407299875149733e-288	-0.41008122868707	-0.443679267130573	-0.376483190243567
smt_long_Pontine	0.00235751944444444	0.000116245556454788	0.00227103650793651	9.14397838881893e-05	-15.8191703906938	2.2949670825575830291713802606933173837912230331694687343441836e-56	4.1171709461083039543334561876838e-53	-0.820407135165387	-0.871377730831021	-0.769436539499752
smt_long_GenuCC	0.00272155079365079	0.000147485276915605	0.00268096031746032	0.00014794963365131	17.5150828549691	1.0992579234862398415502059402670482057849117810631457997688027e-68	1.9720687147343142757410694568391e-65	-0.27478311541374	-0.309473232207872	-0.240092998619607
smt_long_BodyCC	0.00264545992063492	0.000108642505979893	0.00267159325396825	0.000109319520111001	25.4256249532826	1.3136260029447894800970095113085584383284206040824271367295070e-142	2.3566450492829523272940350632876e-139	0.239788483129333	0.212566275370164	0.267010690888503
smt_long_SpleniumCC	0.00284696984126984	7.72653427541972e-05	0.00287785396825397	6.69756885623666e-05	2.76670612561014	0.0056625774663234557798618951096614182461053133010864257812500000	10.158663974584279669072239826733	0.423166435813693	0.389108948644121	0.457223922983264
smt_long_Fornix	0.00259974523809524	9.46860725733392e-05	0.00260439523809524	9.51069733544808e-05	10.1090253824508	5.0382977222307468533876240661147597243257607364443536701006688e-24	9.0387061136819598549773975746099e-21	0.0490002523357689	0.0142587765064685	0.0837417281650692
smt_long_CorticospinaltractR	0.00304457658730159	1.29870797041551e-05	0.00304675396825397	7.66247747552361e-06	-11.2446581342128	2.4604806850651883543036548487986089190876523257340263716206711e-29	4.4141023490069479076207567987447e-26	0.189969330602548	0.152797841612753	0.227140819592344
smt_long_CorticospinaltractL	0.00268724880952381	0.000145242001440031	0.00265821944444444	0.000142225329396846	-14.0239570596777	1.1123537792353263796495815302271997989889716537637867589799427e-44	1.9955626799481755250913492652276e-41	-0.201922753190221	-0.237483743212007	-0.166361763168434
smt_long_MediallemniscusR	0.00274430357142857	0.000139752470405574	0.0027078626984127	0.000137927892072389	-10.1578344894487	3.0579278130086295259446833008458790401137684811264644976422875e-24	5.4859224965374813695447618417175e-21	-0.262446319505163	-0.2997605770871	-0.225132061923226
smt_long_MediallemniscusL	0.00255951150793651	0.000165616024565266	0.00253048174603175	0.000148193048082316	-11.3385306529751	8.4552153931917468090746548472169831205898550585564630698138512e-30	1.5168656415385993775479930795907e-26	-0.183929693042942	-0.219726599853504	-0.14813278623238
smt_long_InferiorcerebellarpeduncleR	0.00261465833333333	0.000162531048519446	0.0025836376984127	0.000142769054299876	-22.9504800820703	1.4572964654911409503102422174768734832753210476982334333561273e-116	2.6143898590911068648565745381535e-113	-0.201521907185269	-0.236717082548132	-0.166326731822406
smt_long_InferiorcerebellarpeduncleL	0.00253890515873016	0.000122612698737115	0.00247899880952381	0.000118066501127706	-21.7350251702271	9.5730618946253282355849882657743394709339442159256467620749892e-105	1.7174073038957838854639468948799e-101	-0.497599842718985	-0.542659300157081	-0.452540385280889
smt_long_SuperiorcerebellarpeduncleR	0.00258239365079365	0.000117371996612861	0.00253133849206349	0.000108917989015547	-7.0143261864276	2.3105977112377746512047960481194846149750887764895423970301636e-12	4.1452122939605677242614041103264e-9	-0.450389809461533	-0.493024041033278	-0.407755577889787
smt_long_SuperiorcerebellarpeduncleL	0.00278364246031746	7.66169585621853e-05	0.00277189484126984	7.60403539178546e-05	-11.9389205578977	7.4179614617584632272167977513419355567451864690894475367132309e-33	1.3307822862394683029626935165907e-29	-0.153905847979369	-0.197174989610175	-0.110636706348563
smt_long_CerebralpeduncleR	0.00274031428571429	8.44969164803432e-05	0.00271814880952381	8.45908612888423e-05	0.661552817233678	0.50825785450896043826674031151924282312393188476562500000000000	911.81459098907502625053211886552	-0.262177061444129	-0.305961490827086	-0.218392632061171
smt_long_CerebralpeduncleL	0.00263499007936508	0.000115680891160073	0.00263663015873016	0.000107172130449256	-12.4666628720149	1.1347964453095756250630139993439235607362029084422038650557430e-35	2.0358248228853786713630471148230e-32	0.0146952065220348	-0.028854682939258	0.0582450959833277
smt_long_AnteriorlimbofinternalcapsuleR	0.00264430158730159	0.000116305139985295	0.00261497182539683	0.000110781551727252	8.18863813876228	2.6419857575978417647422961664543014266536816083558170120682007e-16	4.7397224491305281259476793226190e-13	-0.258107043497494	-0.299365912819982	-0.216848174175007
smt_long_AnteriorlimbofinternalcapsuleL	0.00247757182539683	0.000127812013045266	0.00249459166666667	0.000132379188820565	0.349795501071986	0.72649217563757595428342028753831982612609863281250000000000000	1303.3269630938112619844559958437	0.130720393248341	0.0992913240189936	0.162149462477689
smt_long_.PosteriorlimbofinternalcapsuleR	0.0024702253968254	0.000125982093497205	0.00247091507936508	0.000133453371009565	5.68098971134835	1.3391753403559425226984623579547933891475963719130959361791611e-8	2.4024805605985608857210414701709e-5	0.00530382532373246	-0.0244217658232213	0.0350294164706862
smt_long_PosteriorlimbofinternalcapsuleL	0.00256950555555556	9.6505557955205e-05	0.0025810996031746	9.97174213093462e-05	-9.90690736449895	3.8848537251309207706577506925036861824595417502744190063706218e-23	6.9694275828848718625600047423516e-20	0.118129908356343	0.077222858837911	0.159036957874774
smt_long_RetrolenticularpartofinternalcapsuleR	0.00257880158730159	9.34669894867704e-05	0.0025586753968254	9.85661484442595e-05	3.24148810544353	0.0011890739617269158959894648219801638333592563867568969726562500	2.1331986873380871174050998906324	-0.209423299752949	-0.251317095585592	-0.167529503920305
smt_long_RetrolenticularpartofinternalcapsuleL	0.00258716706349206	0.000114753585294489	0.00259359206349206	0.000118215359556705	-7.15456910011647	8.3936158016522196961809848983978002054905098727743961717351340e-13	1.5058146748164082134948686907726e-9	0.0551302606836612	0.0217624383777008	0.0884980829896216
smt_long_AnteriorcoronaradiataR	0.00255152182539683	0.000107702081264455	0.00253695873015873	0.000114601294981374	22.001623011765	2.7785648372254771479281313606599784661729731934946882036206198e-107	4.9847453179825060033830676610240e-104	-0.130784015467843	-0.166773267703338	-0.0947947632323471
smt_long_AnteriorcoronaradiataL	0.00258136507936508	0.000116656749449543	0.00261873650793651	0.000113696386125728	17.9226718583311	7.8467256564572676457970461726865989823072219832829866296651003e-72	1.4077025827684338156559900833800e-68	0.324301930287755	0.294655252821533	0.353948607753977
smt_long_SuperiorcoronaradiataR	0.00261529801587302	0.000114888729139972	0.00264463452380952	0.000113211333499446	24.4833925535361	2.2200486100974290524158968110175102750480982242591751711330692e-132	3.9827672065147877200341188789654e-129	0.257178251447057	0.228585965958304	0.285770536935809
smt_long_SuperiorcoronaradiataL	0.00260917896825397	0.000103529948768018	0.0026484880952381	0.000100319694698723	17.7824173319751	9.6718460476546812397235005053710815527390326178945222399315432e-71	1.7351291809492498144063959906636e-67	0.385409597138599	0.353423580495333	0.417395613781865
smt_long_PosteriorcoronaradiataR	0.00260114603174603	0.00010296091724764	0.00262881388888889	0.00010476242374201	13.1195821331023	2.5433343182258988177986942752519392515216889812113562932607707e-39	4.5627417668972624791308575298020e-36	0.266330561058275	0.236452626888243	0.296208495228308
smt_long_PosteriorcoronaradiataL	0.00280969365079365	0.000101755756696154	0.00282627023809524	9.96421165799342e-05	9.27455522986013	1.7836162478144975391684182909466086104420211052132558607590668e-20	3.1998075485792085852681424139582e-17	0.16453295098016	0.139781262439292	0.189284639521028
smt_long_PosteriorthalamicradiationR	0.00275663611111111	0.000100254842632038	0.00276864206349206	9.97791072452731e-05	-15.7525759154853	6.5939717373239112052269374495863956722441070963367230155242568e-56	1.1829585296759096702177125784558e-52	0.120036269926996	0.094572034242573	0.145500505611419
smt_long_PosteriorthalamicradiationL	0.00283347341269841	9.25077987091521e-05	0.00280918650793651	9.67177875329861e-05	-18.0212553993603	1.3269784940061667231828414097538749588652769195509511946339136e-72	2.3805994182470631013900174890985e-69	-0.25638131184218	-0.288808489513887	-0.223954134170474
smt_long_SagittalstratumR	0.00277152698412698	0.000105723279067724	0.00274520515873016	0.00010416841520754	-15.1215613090851	1.1674152186830763663085414389709066786906867567289831916699593e-51	2.0943429023174390011575233415138e-48	-0.250763885376852	-0.27846866125752	-0.223059109496185
smt_long_SagittalstratumL	0.00271218611111111	0.000111930974082542	0.00268085119047619	0.000122106025158805	-20.5758113788122	4.5210126855536923197284812649059867165198980667108848241398346e-94	8.1106967578833240215928953892413e-91	-0.266745623233745	-0.301937645710747	-0.231553600756744
smt_long_ExternalcapsuleR	0.0025683619047619	0.000121391207691604	0.00252538968253968	0.000121857444309011	7.2554699063141	4.0026976629446738620357095472455815531520259553666107876779279e-13	7.1808396073227449084920629277586e-10	-0.353316459351345	-0.388014639354366	-0.318618279348324
smt_long_ExternalcapsuleL	0.00233344087301587	0.000122300285126375	0.00234622182539683	0.000132245145405673	-3.18839351467943	0.0014306569275517625958182854617461998714134097099304199218750000	2.5665985280278620968980041183727	0.0998609626621319	0.0728112488918649	0.126910676432399
smt_long_CingulumcingulategyrusR	0.00221299444444444	0.00012495220510987	0.00220674404761905	0.000138985075083465	19.6209441861187	1.0243289607112908752124234771131076139453291677308093493533193e-85	1.8376461555160558301310877179409e-82	-0.0469451337705587	-0.0758260025545066	-0.0180642649866108
smt_long_CingulumcingulategyrusL	0.00251087420634921	0.00011196264746653	0.00255066468253968	0.000100144186755039	9.79687290668608	1.1612505523233608310085894327059709348235018531197831000742297e-22	2.0832834908681093308294094422745e-19	0.373235742546036	0.33466685497084	0.411804630121232
smt_long_CingulumhippocampusR	0.00251826428571429	0.000106878972311655	0.00253711428571429	9.81013950870664e-05	-17.5319436789308	8.1727344098224898403321179751715556799171949747357335345865495e-69	1.4661885531221546773555819647458e-65	0.183327186144721	0.146334949802069	0.220319422487372
smt_long_CingulumhippocampusL	0.00220460396825397	0.000155816807931968	0.0021513369047619	0.000152231785321041	-20.5277564540361	1.2166396163732805754524935088751668629214122149969036910833293e-93	2.1826514717736653523617733549220e-90	-0.345763327074458	-0.385565645988679	-0.305961008160236
smt_long_Fornix_StriaterminalisR	0.00214266984126984	0.000155082535502098	0.0020778496031746	0.000145664236753014	3.08432174958272	0.0020401682396500465249689071356442582327872514724731445312500000	3.6600618219321834657942194013458	-0.430511508157985	-0.47348891906749	-0.38753409724848
smt_long_Fornix_StriaterminalisL	0.00263696349206349	0.000111057250276297	0.00264382023809524	0.000112994938473482	-12.0210258011281	2.7552948102915446182035714631163059460165620142609291504513628e-33	4.9429988896630310450572072048307e-30	0.0611997483653902	0.0222639864610958	0.100135510269685
smt_long_SuperiorlongitudinalfasciculusR	0.00257922063492063	0.000122378322758958	0.00254905595238095	0.000126454502533842	10.2075897645165	1.8336299877328847288457807053091653028437897619594404002684274e-24	3.2895321979927952035493305853246e-21	-0.24235493421327	-0.282455278694065	-0.202254589732475
smt_long_SuperiorlongitudinalfasciculusL	0.0026232253968254	9.94754882214153e-05	0.00263649722222222	9.98125038220965e-05	-0.167674277899807	0.86683953292886950503515208765747956931591033935546875000000000	1555.1101220743918920330628452575	0.133190839181479	0.107497462824288	0.158884215538669
smt_long_SuperiorfrontooccipitalfasciculusR	0.00255311349206349	9.65149603479615e-05	0.00255290714285714	0.000100158338858853	12.6468195714331	1.1649593203381062290585989661304712441479038097573776922223349e-36	2.0899370206865625749311265452381e-33	-0.00209510292650258	-0.0265909151182253	0.0224007092652202
smt_long_SuperiorfrontooccipitalfasciculusL	0.00253358849206349	0.000145638150659294	0.00256689920634921	0.000149336218754868	9.32539190974391	1.1057418287349133714959739036416122135204367951360654610945197e-20	1.9837008407504345884637771831331e-17	0.225784364066295	0.190341358211723	0.261227369920866
smt_long_UncinatefasciculusR	0.00253474365079365	0.000197401451937014	0.00256780674603175	0.000208142089378646	-6.58730191038752	4.4789094701954904490711929387105868019536281110504205571487546e-11	8.0351635895307098656337201320468e-8	0.162815650473071	0.128361562243689	0.197269738702453
smt_long_UncinatefasciculusL	0.0022567123015873	0.000137747939392673	0.00223849603174603	0.00013798186986485	-10.0960717122815	5.7499525022019795984218671196521915283844667684593488121399382e-24	1.0315414788950351399568829612656e-20	-0.132131165520812	-0.171625742042381	-0.092636588999243
smt_long_TapetumR	0.00209695357142857	0.000156004679197972	0.00206576349206349	0.000156397800335204	-0.0280534449603202	0.97761952498386761600812633332679979503154754638671875000000000	1753.8494278210585031185786419883	-0.199678337359245	-0.238836055165628	-0.160520619552862
smt_long_TapetumL	0.00298720952380952	7.15518710771156e-05	0.0029871746031746	7.32768848664955e-05	3.52033409113823	0.00043100353763168581383569133436139964032918214797973632812500000	0.77322034651124435002123025384435	-0.000482083859215439	-0.0341711418796908	0.0332069741612599
smt_long_Mean	0.00289651626984127	0.000122413565901365	0.00290319444444444	0.000126898450118221	1.51800936904704	0.12901203680147102503816824992100009694695472717285156250000000	231.44759402183901891847384035827	0.053522042294065	0.0236948732428986	0.0833492113452314
smt_long_CINGL	0.00251972420634921	7.1969363280892e-05	0.00252124007936508	7.38626283918948e-05	-21.4652226109017	3.2917011471880939570826117958076033823778133527606468071105522e-102	5.9053118580554405590062055616788e-99	0.020776225480829	-0.00605815052511531	0.0476106014867733
smt_long_CINGR	0.00236046031746032	0.000104072969697867	0.00231745634920635	9.89114054936334e-05	-13.8952854599488	6.7653250225460576675972117440988627621778962228806321943287624e-44	1.2136993090447627455669397868913e-40	-0.423295500311695	-0.463650017832218	-0.382940982791172
smt_md_ATRL	0.00246436468253968	9.31967868038493e-05	0.00244091349206349	9.56248524299559e-05	-4.8854335982749	1.0320148324310587126755424727808652107796660857275128364562988e-6	0.0018514346093813193305399231961689	-0.248313659040191	-0.283883266143772	-0.212744051936609
smt_md_ATRR	0.000943346428571429	2.95044459939337e-05	0.000941422619047619	3.13171543518057e-05	2.20028065169041	0.027786989164268596774753916633926564827561378479003906250000000	49.849858560697862613908526441264	-0.0630221927126042	-0.0883369426221399	-0.0377074428030686
smt_md_CSTL	0.000943797222222222	2.90964459710173e-05	0.000944722222222222	3.07991454150784e-05	-14.5435112077977	6.4212695691898915938829398687602915787248901796353180592742963e-48	1.1519757607126665519425994124556e-44	0.030798834699885	0.00335077737252411	0.0582468920272459
smt_md_CSTR	0.000899145634920635	2.4909901575483e-05	0.000893514682539683	2.47894464664293e-05	-2.4802966896983	0.013127310279148074120825206989593425532802939414978027343750000	23.550394640791644972760421339331	-0.226596967671925	-0.257531371237872	-0.195662564105979
smt_md_CGL	0.000906200396825397	2.5273052707838e-05	0.000905236904761905	2.50067205564454e-05	8.68117895557453	3.9168729451878523798128185100480811572364476516247555615279907e-18	7.0268700636670071693841964070263e-15	-0.0383221980050126	-0.0686233136827738	-0.00802108232725142
smt_md_CGR	0.000965307142857143	3.67765711501379e-05	0.000969380158730159	3.51685320741131e-05	18.4217479164512	8.7918075711268084615843350192353477472421113862578120174335585e-76	1.5772502782601494380082297024508e-72	0.112989681392343	0.0873923764934012	0.138586986291285
smt_md_FMAJ	0.000958361507936508	3.7922758808884e-05	0.000968038888888889	3.54864129733077e-05	-16.6802645560843	1.8240930931274710575484566173292464594812087731833746786251597e-62	3.2724230090706830772419311714887e-59	0.262672999247602	0.234241354532957	0.291104643962247
smt_md_FMIN	0.00096664126984127	3.48281421708487e-05	0.000958876984126984	3.47385965940263e-05	25.4925959436271	2.3815035446655028395699068885499181511098632057791544994251324e-143	4.2724173591299120941884129580586e-140	-0.223216878427563	-0.24977638577172	-0.196657371083407
smt_md_IFOFL	0.000945294841269841	4.316123713476e-05	0.000957937698412698	4.29233149247924e-05	-6.61915777236268	3.6125113296473323969037918089683447155080475710065002203918993e-11	6.4808453253873143200454025052892e-8	0.293718856288953	0.270649232736018	0.316788479841888
smt_md_IFOFR	0.000948794841269841	3.65426707508361e-05	0.000946048015873016	3.83581831478277e-05	1.03646560149681	0.29998497922839795215566027763998135924339294433593750000000000	538.17305273574592616725453808613	-0.0730880404709792	-0.0947638495994673	-0.0514122313424912
smt_md_ILFL	0.00097572619047619	3.57466664867936e-05	0.000976146428571429	3.75103159972776e-05	-18.6330373811361	1.7339876577037469248834142500660298790687008503508771915424758e-77	3.1107738579205219832408451646185e-74	0.0114331452512735	-0.0101929215609531	0.0330592120635001
smt_md_ILFR	0.00094292380952381	3.81083231322579e-05	0.000934078571428571	3.87297639812808e-05	-16.6199001055989	5.0015895964789113174520164016565244322209357502508121366110461e-62	8.9728517360831669035089174245718e-59	-0.230159793665617	-0.254694164744422	-0.205625422586811
smt_md_SLFL	0.000952149603174603	3.81230358092126e-05	0.000943051984126984	4.0270937265984e-05	6.40602822762179	1.4935932330064018169923344317277531106968879726082377601414919e-10	2.6795062600134848596842479705196e-7	-0.231476728945425	-0.259144383872017	-0.203809074018832
smt_md_SLFR	0.000920007936507937	3.68270522173279e-05	0.000922323412698413	3.83045785494716e-05	15.2854403285573	9.5614524811043208270871919213867417263468556859076688573644541e-53	1.7153245751101151563794422306968e-49	0.0614450410006409	0.042623292231105	0.0802667897701768
smt_md_UFL	0.000935860317460317	3.78866324201001e-05	0.000941736507936508	3.80082053847066e-05	0.290973891660789	0.77107128742157893253050815474125556647777557373046875000000000	1383.3018896343126049597316296058	0.154847986571112	0.134869252675971	0.174826720466253
smt_md_UFR	0.000912170634920635	3.76060027631309e-05	0.000912317063492063	3.97140217021366e-05	0.350224420130675	0.72617028128918659213297814858378842473030090332031250000000000	1302.7494846328007462865627985593	0.0037757913712269	-0.0216636726451528	0.0292152553876066
smt_md_SLFTL	0.000927938888888889	3.62007359949707e-05	0.000928128968253968	3.76858953870337e-05	-16.0358937542504	7.1743957430405336312617777898247058289593901818426939096548948e-58	1.2870865963014717334483629354946e-54	0.00513855075583431	-0.0236254668575661	0.0339025683692347
smt_md_SLTFR	0.000892003174603175	3.81382952574727e-05	0.000883944444444444	3.93881763071053e-05	-21.2264406729325	5.4432224662383919871118713019019156097283459462487415181146454e-100	9.7651411044316752248786971156120e-97	-0.207667896002278	-0.233328165138452	-0.182007626866104
smt_md_Middlecerebellarpeduncle	0.000944359126984127	4.51661305952739e-05	0.000930090476190476	4.71622901092385e-05	-36.3164391555284	8.9030753404987212651697496443091374517844661623836241901512157e-289	1.5972117160854705949714530861891e-285	-0.308615569654848	-0.337789528359588	-0.279441610950109
smt_md_Pontine	0.000826469047619048	3.80453626240444e-05	0.00079950873015873	2.96704126937095e-05	-17.3457638576328	2.1233673420345254916769518475815574241023519009333897561645863e-67	3.8093210116099387320684516145613e-64	-0.78191412185904	-0.830145435072691	-0.73368280864539
smt_md_GenuCC	0.000977816666666667	6.11976580802383e-05	0.000961650793650794	5.67335298518718e-05	12.2981793619148	9.2638707148554104025219704853860029893407225327980792299679515e-35	1.6619384062450606262124415050782e-31	-0.273102554977851	-0.304539142908076	-0.241665967047626
smt_md_BodyCC	0.000967471428571429	5.17607097802761e-05	0.000973467063492063	5.13022060179327e-05	15.7185762213719	1.1283079472070804057717301606983122808498534657870802622859247e-55	2.0241844572895022479544839082928e-52	0.116329756361596	0.0977231641397758	0.134936348583416
smt_md_SpleniumCC	0.00103334285714286	4.1720224381478e-05	0.00104026071428571	3.76606824034378e-05	3.06592490113608	0.0021699781053953473217155156760327372467145323753356933593750000	3.8929407210792530951576351228027	0.171552118564156	0.149999135853417	0.193105101274896
smt_md_Fornix	0.000920641666666667	3.85695673093378e-05	0.000922317857142857	3.91657768617556e-05	10.215636900336	1.6876714888641222219976263812717252574090242570181737390678402e-24	3.0276826510222352662637417280015e-21	0.0431166599981261	0.0155338951770543	0.0706994248191978
smt_md_CorticospinaltractR	0.00157379166666667	0.000211731879730953	0.00158894603174603	0.000224026384218133	-15.5104377963982	2.9486155422355986029801911282278228750291386420374848193105795e-54	5.2898162827706638937464628840407e-51	0.0686268566601366	0.0554415011561989	0.0818122121640743
smt_md_CorticospinaltractL	0.000953855158730159	5.53767999202475e-05	0.000940269841269841	5.29039761259124e-05	-17.9333046910607	6.4810438097238971950052180224546291493770226874020582617101288e-72	1.1626992594644671567839361132284e-68	-0.25059580082473	-0.282763171257168	-0.218428430392291
smt_md_MediallemniscusR	0.000971127777777778	5.47509241759127e-05	0.00095475119047619	5.20381841224313e-05	-11.6585698647956	2.0749828041267260892517230686701997455072549716744350385325726e-31	3.7225191506033466041175911851943e-28	-0.306270292347144	-0.340527325035487	-0.272013259658801
smt_md_MediallemniscusL	0.000939790079365079	5.82532831590011e-05	0.00092871746031746	5.06871591541167e-05	-11.700826913144	1.2621750843920102850289873605354363007001640880191461633018118e-31	2.2643421013992664513420033248006e-28	-0.201188130550594	-0.235359339459126	-0.167016921642062
smt_md_InferiorcerebellarpeduncleR	0.000954614682539683	5.81948747954639e-05	0.00094376626984127	5.01476792206514e-05	-24.2556300261811	5.7669044675165270723501900278771727098903128156976057273603099e-130	1.0345826614724649567796240910012e-126	-0.19779163679729	-0.23125351994721	-0.164329753647369
smt_md_InferiorcerebellarpeduncleL	0.000924407142857143	4.32768457686766e-05	0.000903296825396825	3.9780092085379e-05	-22.1614824438376	8.0845118901950969990535264689937381819856739013747596973749237e-109	1.4503614331010004016302026485375e-105	-0.507152560941041	-0.550698623006798	-0.463606498875285
smt_md_SuperiorcerebellarpeduncleR	0.00094154126984127	4.21691037374339e-05	0.000923971428571429	3.69922469847642e-05	-22.1817120111273	5.1578486625000304752612726485775754798880073446286035267987870e-109	9.2531805005250546726187231315482e-106	-0.441072300119764	-0.481943806328059	-0.400200793911469
smt_md_SuperiorcerebellarpeduncleL	0.00100706746031746	3.48286141945299e-05	0.000992943650793651	3.05534628522509e-05	-22.7187818882052	2.9219870365476027547656222113897535258836635290285613877660271e-114	5.2420447435663993420495262472332e-111	-0.429075579058978	-0.468704570679885	-0.389446587438071
smt_md_CerebralpeduncleR	0.000988325396825397	3.60423374542166e-05	0.00097281626984127	3.17367467278673e-05	-5.64832430642403	1.6201931811758795782566500436223944081604031453025527298450470e-8	2.9066265670295279633924301782586e-5	-0.454929959730251	-0.496167648697822	-0.41369227076268
smt_md_CerebralpeduncleL	0.000927124603174603	3.73720757025836e-05	0.000922834523809524	3.44636784969526e-05	-14.5018848556488	1.1786826776514114522473296199203506357791275526654700727550954e-47	2.1145567237066321453317093381371e-44	-0.11919107237355	-0.160706885094996	-0.0776752596521043
smt_md_AnteriorlimbofinternalcapsuleR	0.000918283333333333	3.81756751802303e-05	0.000907541666666667	3.66803171055198e-05	8.65934960872054	4.7446355941301755588008361359545954695481080017397095688336250e-18	8.5118762558695349524887000279025e-15	-0.286820564818472	-0.326383762699496	-0.247257366937449
smt_md_AnteriorlimbofinternalcapsuleL	0.000895879365079365	4.3973887587894e-05	0.000901343650793651	4.67573296447861e-05	2.06765460638239	0.038672513296832397577951212497282540425658226013183593750000000	69.378488854517321254844475220125	0.120040568044153	0.0927662358532279	0.147314900235079
smt_md_.PosteriorlimbofinternalcapsuleR	0.000892749206349206	4.37900069375127e-05	0.000893975	4.69110695022188e-05	5.12960554783991	2.9034993794761444272145892685210721850808113231323659420013428e-7	0.00052088778867802031024229731477268	0.0268961867690778	0.00139010843662753	0.052402265101528
smt_md_PosteriorlimbofinternalcapsuleL	0.000899363095238095	3.2371913094328e-05	0.000902623412698413	3.31605955423784e-05	-8.19871715908896	2.4296583583569004755969366998078441147195619966535351519354435e-16	4.3588070948922794532209044394553e-13	0.0994790949163921	0.06136618520519	0.137592004627594
smt_md_RetrolenticularpartofinternalcapsuleR	0.000894080158730159	3.13629257488361e-05	0.000888844047619048	3.24767098930309e-05	1.75772938839207	0.078793564909032456911042174851900199428200721740722656250000000	141.35565544680422769840966168431	-0.163965440460495	-0.203434645651193	-0.124496235269796
smt_md_RetrolenticularpartofinternalcapsuleL	0.000955026587301587	4.25582253870481e-05	0.00095614880952381	4.39828596140444e-05	-6.32860804723123	2.4738260556389993297479298943681094713475943080993602052330971e-10	4.4380439438163647975677862304964e-7	0.025912893179188	-0.00299318920175115	0.0548189755601272
smt_md_AnteriorcoronaradiataR	0.000936511111111111	3.9767424737112e-05	0.000932440476190476	4.17391808557708e-05	23.6527509266477	1.1058374450241889638809897660447009025508142486484026222356135e-123	1.9838723763733950012024956402842e-120	-0.0997275599568079	-0.130697231161521	-0.068757888752095
smt_md_AnteriorcoronaradiataL	0.000957857936507937	4.84734783456449e-05	0.000970649603174603	4.90094885920437e-05	18.7866545634376	9.7111609345234905621216265080315786785173287897987461197463742e-79	1.7421822716535142068446197955409e-75	0.262391820664332	0.24027256414172	0.284511077186943
smt_md_SuperiorcoronaradiataR	0.000969624206349206	4.90515973180208e-05	0.000979689682539682	4.95702425323757e-05	25.3180834085677	2.0197224620702079986559235579779144288035666114348745770234923e-141	3.6233820969539531495887268630124e-138	0.204087527888102	0.182569855353251	0.225605200422953
smt_md_SuperiorcoronaradiataL	0.000935440476190476	4.04582968967339e-05	0.000948767857142857	4.06222697017772e-05	20.809340149604	3.5621374752416475998550453643355581945045729291835794107364149e-96	6.3904746305835157941399513836180e-93	0.328738492539194	0.302604871557953	0.354872113520436
smt_md_PosteriorcoronaradiataR	0.000932867063492063	4.15410111085197e-05	0.000943612301587302	4.31338851012341e-05	13.3674521487749	9.3695593970693850504458028479868554212413765766986952104655464e-41	1.6808989558342476780499770309288e-37	0.253365043155705	0.229115638895078	0.277614447416331
smt_md_PosteriorcoronaradiataL	0.00104519523809524	4.9728967449521e-05	0.00105130357142857	5.03338389410101e-05	12.1336887128696	7.0022710542519165334981065803990333984678807530806176151201733e-34	1.2562074271327938261095603205236e-30	0.122049763808606	0.104083734738909	0.140015792878304
smt_md_PosteriorthalamicradiationR	0.00102324841269841	4.82016428127658e-05	0.00102886626984127	4.95273489111755e-05	-15.0399207111614	4.0203131186901479213265021205092792595948838442605239655026712e-51	7.2124417349301253708597448041936e-48	0.114791468157455	0.0961836608541622	0.133399275460747
smt_md_PosteriorthalamicradiationL	0.00104843015873016	4.36574585057629e-05	0.00103990079365079	4.43162208552388e-05	-15.8230319990943	2.1584307127748592487599380674502000479773911547078351892441648e-56	3.8722246987180974922753288930057e-53	-0.193860718621463	-0.219366537531089	-0.168354899711838
smt_md_SagittalstratumR	0.0010297630952381	4.88515407341356e-05	0.00102121785714286	4.85780064021341e-05	-14.6320399665362	1.7544671851936445529717120583288316303121754366321324102296687e-48	3.1475141302373983280312514326419e-45	-0.175405450440572	-0.197304278967724	-0.15350662191342
smt_md_SagittalstratumL	0.00101953888888889	4.73203931360022e-05	0.00100917182539683	4.96650495771929e-05	-18.1163053150722	2.3698457593287400864746715032374747028669402873308816009383690e-73	4.2515032922357597151355606768080e-70	-0.213383308413363	-0.242296510996795	-0.184470105829932
smt_md_ExternalcapsuleR	0.000969927777777778	4.85894437454441e-05	0.000957627380952381	4.85963889169338e-05	5.57008428798893	2.5461612927964667664523570607230940066045832281815819442272186e-8	4.5678133592768613790155285669372e-5	-0.253131475328821	-0.280959139734477	-0.225303810923166
smt_md_ExternalcapsuleL	0.000912026587301587	4.23261745151537e-05	0.000915082936507937	4.62935456034365e-05	-1.30230668995772	0.19281156563362589206889197157579474151134490966796875000000000	345.90394874672485037159219700698	0.068326007312292	0.0442500811090114	0.0924019335155725
smt_md_CingulumcingulategyrusR	0.00087505753968254	4.32418288111238e-05	0.000874262698412698	4.80735265133467e-05	19.6521742286636	5.5388670711284572414169293581829857125054185737595362538455797e-86	9.9367275256044522911019712685803e-83	-0.0172149906686669	-0.0431315977046432	0.00870161636730933
smt_md_CingulumcingulategyrusL	0.000927686507936508	3.84460374197266e-05	0.000939840079365079	3.53351253086957e-05	11.6428089437827	2.4965555836370828176614527707218310882925495843675839295007879e-31	4.4788207170449265748846462706750e-28	0.328082718065244	0.294485119969946	0.361680316160542
smt_md_CingulumhippocampusR	0.000923694047619048	3.77502454093923e-05	0.000930581746031746	3.53491469695069e-05	-17.3548361790315	1.8131691496548217195772064221064572979664230397745068361584340e-67	3.2528254544807501649215083212590e-64	0.187931935088384	0.15600946862536	0.219854401551408
smt_md_CingulumhippocampusL	0.000891905158730159	5.06986767960974e-05	0.000876552380952381	4.84374382585959e-05	-19.9964431050915	5.9143029165797956983974698926178779848152316348264153772601847e-89	1.0610259432344153482925060987356e-85	-0.309409989038663	-0.345188263558852	-0.273631714518474
smt_md_Fornix_StriaterminalisR	0.000877351587301587	4.8539537886651e-05	0.000859764285714286	4.54776947177158e-05	-1.97616952998601	0.048135579646828824396109780536789912730455398559570312500000000	86.355229886410910966620946283001	-0.373426684493231	-0.41129194083511	-0.335561428151352
smt_md_Fornix_StriaterminalisL	0.000991290873015873	4.23365586242089e-05	0.00098986746031746	4.17666428390847e-05	-11.4964719229348	1.3741836764342838784791776850503238934311117159297145953112361e-30	2.4652855155231052779916447669803e-27	-0.0338457640193957	-0.0674316581596064	-0.000259869879184978
smt_md_SuperiorlongitudinalfasciculusR	0.000960601587301587	4.18437991896954e-05	0.000951621428571429	4.2651382973757e-05	11.3333602267674	8.9696297455002430312073572292722017612712426365597354224388739e-30	1.6091515763427435997985998869314e-26	-0.212524877088183	-0.249172600732725	-0.175877153443641
smt_md_SuperiorlongitudinalfasciculusL	0.00094319880952381	4.01113941000915e-05	0.000948157142857143	4.09550231688186e-05	2.98054724479221	0.0028773385045440160595608958260527288075536489486694335937500000	5.1619452771519648108522471119386	0.122244016097645	0.10101949530061	0.14346853689468
smt_md_SuperiorfrontooccipitalfasciculusR	0.000916706746031746	3.93603696629863e-05	0.000917924206349206	4.0944847748293e-05	12.9154781784647	3.6814985284979736007003029388457339552069855383066096859843969e-38	6.6046083601253646396563434722892e-35	0.0302360535325103	0.0103439468098366	0.050128160255184
smt_md_SuperiorfrontooccipitalfasciculusL	0.00089751626984127	5.00265802034333e-05	0.000907863095238095	5.25159223396963e-05	11.7820880919311	4.8281962387535081323596280946578054796574057511656188141225864e-32	8.6617840523237935894531728018161e-29	0.20147798723834	0.170586928424616	0.232369046052063
smt_md_UncinatefasciculusR	0.000912123015873016	7.08755874362538e-05	0.000925337301587302	7.59081926360382e-05	-7.46458124136393	8.3564942801387100766041671953240583942926385241367626122155343e-14	1.4991550738568845877427875948411e-10	0.179435791384925	0.149339902313855	0.209531680455995
smt_md_UncinatefasciculusL	0.00088474246031746	4.27975461333954e-05	0.000878697222222222	4.35694404548241e-05	-11.6514200718043	2.2566657778724302507857022720536526328273586440925017124374694e-31	4.0484584055031398699095498760643e-28	-0.13996991222458	-0.176910047694319	-0.103029776754841
smt_md_TapetumR	0.000848670238095238	4.69659060915137e-05	0.000838399206349206	4.72419313615188e-05	-0.599858271933761	0.54860069407318534651096797460922971367835998535156250000000000	984.18964516729451164067654644896	-0.218047166793309	-0.255168683586456	-0.180925650000162
smt_md_TapetumL	0.00114449047619048	7.41080661400772e-05	0.00114407976190476	7.6566713906156e-05	1.59177044411474	0.11143629341828367729227977633854607120156288146972656250000000	199.91671039240091706234991875135	-0.00543842425374515	-0.0232122159044128	0.0123353673969225
smt_md_Mean	0.00109581031746032	8.62040871042895e-05	0.00109712103174603	8.7402124889612e-05	1.69210625787464	0.090625715505477807965029057868378004059195518493652343750000000	162.58253361682718748926212981587	0.0150938707211536	-0.00349689951743099	0.0336846409597381
smt_md_CINGL	0.000937877380952381	3.02865703583416e-05	0.00093844246031746	3.12165511770004e-05	-21.6261047783949	1.0204475220328451052567918551073184557490838366680507493643784e-103	1.8306828545269241188306845880625e-100	0.0183494335049579	-0.0029115833709615	0.0396104503808772
smt_md_CINGR	0.000944372619047619	4.06672274263681e-05	0.00093015	3.76689435115968e-05	-15.0522414318698	3.3373245094175578222468648413818371848023676614507530665115782e-51	5.9871601698950987331108755254390e-48	-0.361882135049502	-0.395744228674879	-0.328020041424125
smt_trans_ATRL	0.000966818650793651	3.83986533534957e-05	0.000958116666666667	3.72265986984444e-05	2.44295121169642	0.014567706495400310762189377555841929279267787933349609375000000	26.134465452748157507367743335180	-0.229974217076648	-0.260319979963753	-0.199628454189543
smt_trans_ATRR	0.000151334523809524	1.71769969571369e-05	0.000151682936507937	1.77580633941333e-05	-12.4308938590844	1.7763685923603800710163545217666135980154002825212583475321067e-35	3.1868052546945218474033400120493e-32	0.0198832538737713	0.003925636706263	0.0358408710412796
smt_trans_CSTL	0.000155136904761905	1.7222106142945e-05	0.00015290119047619	1.70264534673867e-05	15.1599460439625	6.5122812905410511761669670082872274245911237607482933439559962e-52	1.1683032635230645810043538812867e-48	-0.130529619899999	-0.151202510306064	-0.109856729493934
smt_trans_CSTR	8.96710317460317e-05	1.09697024979257e-05	9.11865079365079e-05	1.11925005599807e-05	-5.92406571108687	3.1407785806231737474842894883818311679846146944328211247920990e-9	5.6345567736379737029868153421570e-6	0.136634281882653	0.118882905670107	0.1543856580952
smt_trans_CGL	9.70095238095238e-05	1.12016730770682e-05	9.63753968253968e-05	1.11925809553077e-05	10.8388530826954	2.2527750782296860450778013726598726988754218694777548581314581e-27	4.0414784903440567648695756625518e-24	-0.056632931619823	-0.075389335081138	-0.0378765281585079
smt_trans_CGR	0.000144259126984127	1.91139558150402e-05	0.000145598412698413	1.95441458706422e-05	-6.79013089512563	1.1203185154268026660804371255933490096265425783883529220474884e-11	2.0098514166756839829483042033145e-8	0.0691261887557274	0.0566083337066673	0.0816440438047875
smt_trans_FMAJ	0.000146939682539683	1.78751662586873e-05	0.000145943650793651	1.83245843713567e-05	3.56388091137172	0.00036541178846607492991527266212870017625391483306884765625000000	0.65554874850813842426799915585889	-0.054931405970104	-0.0708030670187271	-0.0390597449214808
smt_trans_FMIN	0.000139437301587302	1.86335303476254e-05	0.000139937301587302	1.81945737611863e-05	-18.545516276552	8.8645404297832051715680696527479102491998315306003777202348907e-77	1.5902985531031070077793116957030e-73	0.0271023101482618	0.0121910169885154	0.0420136033080083
smt_trans_IFOFL	0.000156002777777778	2.40509002765172e-05	0.000152277777777778	2.40133907624332e-05	0.412803116806205	0.67975086770744541642130798209109343588352203369140625000000000	1219.4730566671570770598265198714	-0.154999700542595	-0.17148274216893	-0.138516658916261
smt_trans_IFOFR	0.000166062301587302	1.85995729039013e-05	0.000166115873015873	1.89968987364665e-05	-6.56706139256785	5.1317893134871419689113484156517863872537521530148296733386815e-11	9.2064300283959326922269590576793e-8	0.00284466514064113	-0.0106649046626779	0.0163542349439601
smt_trans_ILFL	0.000164923412698413	1.95874097608555e-05	0.000163951984126984	1.9748811553927e-05	8.98712377374458	2.5378475367306255277976631188323840197499706265150899633237236e-19	4.5528984808947421968690076351853e-16	-0.049379794085763	-0.0641299030904457	-0.0346296850810802
smt_trans_ILFR	0.000177349206349206	1.88038568680316e-05	0.000178466666666667	1.92102220704714e-05	-3.69107545358789	0.00022330787655717263960782059672993682397645898163318634033203125	0.40061433054356771545643015053351	0.0586705445783425	0.0458612485280826	0.0714798406286023
smt_trans_SLFL	0.000183226984126984	1.8663142502867e-05	0.00018270753968254	1.8825597440561e-05	22.504566029825	3.7445816056251185393223000267115982741141325804852247534691156e-112	6.7177794004914626595442062479206e-109	-0.0277049568216642	-0.0424226695108621	-0.0129872441324663
smt_trans_SLFR	0.000133295238095238	1.64227393799095e-05	0.000135528174603175	1.71295880470791e-05	8.37374658206203	5.5814717578038215271981741850000940343673569606075535176614721e-17	1.0013160333500055819793524487890e-13	0.131783889169635	0.120254094393641	0.143313683945628
smt_trans_UFL	0.000135563095238095	1.6332054175503e-05	0.000136401984126984	1.68757196200713e-05	-3.08310298105263	0.0020485425139598173981114737074449294595979154109954833984375000	3.6750852700439124122119838311562	0.0502342815344312	0.0384661735755777	0.0620023894932846
smt_trans_UFR	0.000196852380952381	2.00102503081177e-05	0.000196292857142857	2.0303100937372e-05	-10.2740186740488	9.2278742881925411233292632745357382895326749310612040446150145e-25	1.6554806473017418775252698314517e-21	-0.027745121303646	-0.0453906469905382	-0.0100995956167538
smt_trans_SLFTL	0.00021097619047619	2.00456661206791e-05	0.000208953968253968	2.05160754786057e-05	25.133021293694	2.1671164022659980606576881559952004784324920195990212643457124e-139	3.8878068256652005208198925518554e-136	-0.0996044505963869	-0.118657537308605	-0.0805513638841689
smt_trans_SLTFR	0.000160844444444444	1.76407291352504e-05	0.000164633333333333	1.8018485501555e-05	27.0476070263237	4.0752205995777736214501819130623809104056385253559321520268763e-161	7.3109457556425258768816263520339e-158	0.212252458448513	0.195510835425523	0.228994081471503
smt_trans_Middlecerebellarpeduncle	0.000144518253968254	1.93686490347086e-05	0.000149009126984127	2.02090974101746e-05	16.6079826404352	6.1010693563102539098773435702103980923003524434586022635920192e-62	1.0945318425220595514319954364957e-58	0.225833563919149	0.209257553952872	0.242409573885425
smt_trans_Pontine	6.09496031746032e-05	1.2068229341109e-05	6.37492063492063e-05	1.20230937372281e-05	-9.09939360861693	9.0837571614197189838738181702338012992234140549819470036863045e-20	1.6296260347586975857069629797399e-16	0.232412994051195	0.204610557561641	0.260215430540749
smt_trans_GenuCC	0.000105949206349206	3.00267017494208e-05	0.000102006349206349	2.46336064887662e-05	-13.3167765759174	1.8492070338714935885378088961311978356565899876825939801126428e-40	3.3174774187654594978368291596594e-37	-0.140448403722436	-0.170856413859325	-0.110040393585547
smt_trans_BodyCC	0.000128469047619048	3.349602896193e-05	0.000124365476190476	3.01892955773855e-05	-14.7568666876136	2.7789465904694171499126832948260528554783472738569986238506702e-49	4.9854301833021343669433538309179e-46	-0.126061469426127	-0.144693246407865	-0.107429692444388
smt_trans_SpleniumCC	0.000126529761904762	3.4085860389119e-05	0.000121462301587302	2.94017524697642e-05	1.11538066906948	0.26468732974854147776966328819980844855308532714843750000000000	474.84906956888341111877593903046	-0.154049700319287	-0.174636108402155	-0.13346329223642
smt_trans_Fornix	8.10873015873016e-05	1.9561009837322e-05	8.12603174603175e-05	1.9660004395344e-05	9.72463392431457	2.3675545502445256605864954038863113424722695630794680231388360e-22	4.2473928631386790350921727545720e-19	0.00882192597269882	-0.00668412452090727	0.0243279764663049
smt_trans_CorticospinaltractR	0.000838407936507937	0.00031573770944826	0.00086006746031746	0.000335307169900199	-13.5846331790879	4.9400068269088460754120425310592862338675747891103894900506242e-42	8.8623722474744698592892043007204e-39	0.0655402531506818	0.0523135022161904	0.0787670040851733
smt_trans_CorticospinaltractL	8.71420634920635e-05	3.32252357807065e-05	8.12960317460317e-05	2.91702178921708e-05	-13.845792717697	1.3488444448930498813642525897157510669018700482644839547893831e-43	2.4198269341381314871674691459501e-40	-0.184445623736152	-0.211288900235459	-0.157602347236845
smt_trans_MediallemniscusR	8.45380952380952e-05	3.67769817225358e-05	7.82083333333333e-05	3.13329367878133e-05	-7.35538461490005	1.9037814631347117069074450087038208963199220624673557722417172e-13	3.4153839448636728021919563456147e-10	-0.18114312724492	-0.207000844183348	-0.155285410306491
smt_trans_MediallemniscusL	0.000129921428571429	1.77660733866448e-05	0.000127827380952381	1.74521851258416e-05	-2.37289331339923	0.017649360994467188507028865274151030462235212326049804687500000	31.662953624074136181609784301827	-0.118894331591948	-0.150695098118023	-0.0870935650658722
smt_trans_InferiorcerebellarpeduncleR	0.000124596825396825	1.96337078253369e-05	0.000123842063492063	1.92933430245114e-05	-5.75167453743055	8.8363788923246511736709181894164344406306099699577316641807556e-9	1.5852463732830424205565627231813e-5	-0.0387709440367527	-0.0708147251342013	-0.00672716293930412
smt_trans_InferiorcerebellarpeduncleL	0.000117153571428571	1.77489614439013e-05	0.000115466666666667	1.64090622625137e-05	-2.48175182987917	0.013073829306854297532813902193993271794170141220092773437500000	23.454449776496609773868140536024	-0.0984365175847944	-0.132069385377038	-0.0648036497925511
smt_trans_SuperiorcerebellarpeduncleR	0.000121120238095238	2.05072878713517e-05	0.00012029246031746	1.83048536847044e-05	-31.5597725102479	1.3168647130854299402056913146322582992204072631263689427981310e-218	2.3624552952752613127290102184503e-215	-0.0423532333007228	-0.0758247462377524	-0.0088817203636932
smt_trans_SuperiorcerebellarpeduncleL	0.000118759920634921	3.19075664309814e-05	0.000103459523809524	2.21890168732403e-05	-29.6695313666125	1.8990094463872870362937858368497711746187181801791904201473236e-193	3.4068229468187929431110517913085e-190	-0.527187117381335	-0.562136394937304	-0.492237839825367
smt_trans_CerebralpeduncleR	0.000112328174603175	2.73614710695204e-05	0.000100140079365079	1.95670238103705e-05	-25.7794874553083	1.5061659154927813055116739083393542461603794941712781183721871e-146	2.7020616523940496620879429915608e-143	-0.487673154773138	-0.52175857694309	-0.453587732603186
smt_trans_CerebralpeduncleL	7.31761904761905e-05	1.70579631073177e-05	6.59623015873016e-05	1.54381736194591e-05	-6.57976353035048	4.7119705809570259325701459640923780651522445594991950201801956e-11	8.4532752222369045230308418595817e-8	-0.441571781364528	-0.47675052449104	-0.406393038238016
smt_trans_AnteriorlimbofinternalcapsuleR	5.52888888888889e-05	1.46341881780969e-05	5.38289682539683e-05	1.38192449321669e-05	-1.6187344634175	0.10550440833280116947889837319962680339813232421875000000000000	189.27490854904529804514368152013	-0.102385206279357	-0.132970632781917	-0.0717997797767975
smt_trans_AnteriorlimbofinternalcapsuleL	0.000105040873015873	1.63843377181088e-05	0.000104709523809524	1.67170527810207e-05	7.00811536382997	2.4154960978479249749659299175153637359234060077994854509597644e-12	4.3333999995391774050888782720226e-9	-0.0200107726353278	-0.0442480725296904	0.00422652725903487
smt_trans_.PosteriorlimbofinternalcapsuleR	0.000104009920634921	1.80788352565501e-05	0.000105506746031746	1.83942951323777e-05	-6.6635154455896	2.6735393416724279710609625911442595834477398142325910157524049e-11	4.7963295789603357800833668885128e-8	0.0820457873645606	0.0590558847813854	0.105035689947736
smt_trans_PosteriorlimbofinternalcapsuleL	6.43031746031746e-05	1.11041189994855e-05	6.33738095238095e-05	1.12536504849415e-05	16.6777261893659	1.9032661743362064884083445220451629228120765442495804247059138e-62	3.4144595167591544402045700725490e-59	-0.0831186560769589	-0.107614723207316	-0.0586225889466021
smt_trans_RetrolenticularpartofinternalcapsuleR	5.17178571428571e-05	1.13746058380434e-05	5.39376984126984e-05	1.17004972131127e-05	-8.33625529158916	7.6680269612107105230591897578045998633101013671094225987445725e-17	1.3756440368412014678368186425501e-13	0.192191598482866	0.169392174681485	0.214991022284247
smt_trans_RetrolenticularpartofinternalcapsuleL	0.000138956349206349	1.85724037108857e-05	0.000137423015873016	1.84970740589238e-05	7.31373127175395	2.5982451185622101797205129794470889869478780198619460861664265e-13	4.6612517427006050624186002851281e-10	-0.0827249566382197	-0.102212618607693	-0.0632372946687463
smt_trans_AnteriorcoronaradiataR	0.00012901746031746	1.68940752449699e-05	0.000130195634920635	1.7389594475544e-05	2.9368219087384	0.0033159447042855499411528885644884212524630129337310791015625000	5.9488047994882765944282820846922	0.0686089626519504	0.0501968005523028	0.0870211247515979
smt_trans_AnteriorcoronaradiataL	0.000146122619047619	2.3365123239719e-05	0.000146620238095238	2.46279143954595e-05	2.22562926794613	0.026039024090665399691069126220099860802292823791503906250000000	46.714009218653727045778012438859	0.0205144344738127	0.00681886550086213	0.0342100034467632
smt_trans_SuperiorcoronaradiataR	0.000146798015873016	2.50869404514483e-05	0.000147213888888889	2.59191165163484e-05	2.51545551216663	0.011887867945143414799558101435650314670056104660034179687500000	21.326835093587286150407233975557	0.0162446713856351	0.00193468574255979	0.0305546570287104
smt_trans_SuperiorcoronaradiataL	9.85873015873016e-05	1.58101177353929e-05	9.88880952380952e-05	1.66604513827433e-05	19.2222595647031	2.4104117982407477942749687672709310111144127098095961575943181e-82	4.3242787660439015429292939684841e-79	0.0183466175439515	0.0040468706090631	0.0326463644788398
smt_trans_PosteriorcoronaradiataR	9.87238095238095e-05	1.77745549609707e-05	0.000101010714285714	1.8711455930913e-05	4.11020780022478	3.9530321758480450964473584818392737361136823892593383789062500e-5	0.070917397234713929030265611164197	0.123846638124621	0.111167457918958	0.136525818330283
smt_trans_PosteriorcoronaradiataL	0.000162937698412698	3.16528611652834e-05	0.000163825793650794	3.3532103341586e-05	12.7459755703147	3.2825858736304347257147030079619584374943332223492462139681346e-37	5.8889590572929998979321771962838e-34	0.0268475477391447	0.0140398363914898	0.0396552590867996
smt_trans_PosteriorthalamicradiationR	0.000156563888888889	2.85469165511228e-05	0.000158978571428571	3.0491962267858e-05	-2.87454203303427	0.0040461390948382533819249751161351014161482453346252441406250000	7.2587735361398265671734053583464	0.0801141253657231	0.0677721636277379	0.0924560871037083
smt_trans_PosteriorthalamicradiationL	0.000155923412698413	2.73183794206141e-05	0.000155271031746032	2.61924950789095e-05	1.4815817739136	0.13845161159846500198433716377621749415993690490722656250000000	248.38219120764621355990087181453	-0.0242691330507297	-0.0408230963262879	-0.00771516977517155
smt_trans_SagittalstratumR	0.000158901587301587	2.78311958768288e-05	0.000159215873015873	2.77334943890585e-05	0.479221503577671	0.63178105801930017904055603139568120241165161132812500000000000	1133.4152180866245211987575203239	0.0113119670136603	-0.00365655248024522	0.0262804865075659
smt_trans_SagittalstratumL	0.000173216666666667	2.57976960113082e-05	0.000173317063492064	2.54969478458128e-05	15.2945854195012	8.3088232494693601454436220868063717587421433965680225040963580e-53	1.4906028909548032100925858023731e-49	0.00391298127962216	-0.0120945948968037	0.0199205574560481
smt_trans_ExternalcapsuleR	0.00017071626984127	2.3768886332717e-05	0.00017375873015873	2.40076349832648e-05	-9.40845420057945	5.0348678513862584616071371707220372894876608955054459761373903e-21	9.0325529253869476801232040842753e-18	0.127327336642713	0.110940711690673	0.143713961594753
smt_trans_ExternalcapsuleL	0.000201317857142857	1.7252421528645e-05	0.000199520238095238	1.7547700179872e-05	10.6347037483336	2.0548071867636324067249813160730481426047477057021562960463485e-26	3.6863240930539565376646164810350e-23	-0.103265826199994	-0.124840563979061	-0.0816910884209264
smt_trans_CingulumcingulategyrusR	0.000206099206349206	1.73200404868562e-05	0.000208012301587302	1.76461696679561e-05	-8.64121318269707	5.5619225181930208832301822746744705569163064129368980598178140e-18	9.9780889976382794645149470007660e-15	0.109358745021755	0.0891390233910532	0.129578466652457
smt_trans_CingulumcingulategyrusL	0.000136106349206349	1.8970166277075e-05	0.000134443253968254	1.92116756600334e-05	4.84628541387152	1.2579451049508311033254528629732327260626334464177489280700684e-6	0.0022567535182817909993658624361740	-0.0870889790283362	-0.106884313627455	-0.0672936444292171
smt_trans_CingulumhippocampusR	0.000126415873015873	1.91790022334078e-05	0.000127319047619048	2.0031569820801e-05	10.4918427342163	9.4173547133025858473857792926615834681056541799909607890089491e-26	1.6894734355664839010210088051035e-22	0.0458870686293014	0.0273149149107584	0.0644592223478443
smt_trans_CingulumhippocampusL	0.000235582142857143	2.43408784355152e-05	0.00023914880952381	2.55493761537421e-05	15.578579520815	1.0179166343087223869829621638401565411034090521593524655372765e-54	1.8261424419498479622474341219292e-51	0.142663383386312	0.115870968543303	0.169455798229322
smt_trans_Fornix_StriaterminalisR	0.000244688492063492	2.54477058872214e-05	0.000250731349206349	2.60789037211769e-05	-16.9106095628376	3.7580066321463094614563053998213666023462809897897080628828372e-64	6.7418638980704791738526118872795e-61	0.234447202491024	0.204541300205486	0.264353104776561
smt_trans_Fornix_StriaterminalisL	0.000168463095238095	2.53670049786489e-05	0.000162886111111111	2.36581978829713e-05	6.43755770520963	1.2141117178471492545387592875669223804746543748933618189767003e-10	2.1781164218177857626425341618951e-7	-0.2264373806953	-0.253022470372336	-0.199852291018265
smt_trans_SuperiorlongitudinalfasciculusR	0.000151286507936508	2.02774046820366e-05	0.000152911111111111	2.00077603928682e-05	6.74933207767089	1.4852729662809350272436814669611609886906711253118373861070722e-11	2.6645797015079974388751645517283e-8	0.0806386924799257	0.056041833219687	0.105235551740164
smt_trans_SuperiorlongitudinalfasciculusL	0.000103179365079365	1.72720212521817e-05	0.000103985317460317	1.75893618913578e-05	16.8101631684256	2.0560464732056152567969674054645866492861316311967872145853047e-63	3.6885473729308737706937595254035e-60	0.0461746208254747	0.032755429322783	0.0595938123281664
smt_trans_SuperiorfrontooccipitalfasciculusR	9.85115079365079e-05	1.64032847806715e-05	0.000100440476190476	1.7054766317948e-05	-4.377394885794	1.2010625281368102258727249831427030812847078777849674224853516e-5	0.021547061754774375452156686197580	0.114588591317496	0.101181243655329	0.127995938979662
smt_trans_SuperiorfrontooccipitalfasciculusL	7.94710317460317e-05	1.58855809257558e-05	7.83543650793651e-05	1.65901551562374e-05	6.73387764045157	1.6520011913591707052592061306553028032090280063926002185326070e-11	2.9636901372983522452350157983956e-8	-0.0686812891796634	-0.0994767500576525	-0.0378858283016744
smt_trans_UncinatefasciculusR	0.000100801587301587	3.02270145261794e-05	0.000104127777777778	3.20630758334222e-05	0.0792408074946995	0.93684108693404177792274367675418034195899963378906250000000000	1680.6929099596709495934021560970	0.106549894868542	0.0754420886641491	0.137657701072936
smt_trans_UncinatefasciculusL	0.000198756349206349	2.45160413527479e-05	0.000198780158730159	2.50449394258439e-05	0.410173933973251	0.68167836051091823534875402401667088270187377929687500000000000	1222.9309787565873142156647190859	0.000960281120282498	-0.0227972904614251	0.02471785270199
smt_trans_TapetumR	0.000224553571428571	2.70586292992503e-05	0.000224701984126984	2.75378348853074e-05	-0.763335458526805	0.44526336043313152757150419347453862428665161132812500000000000	798.80246861703796046327852309332	0.00543503158573373	-0.0205420087696502	0.0314120719411177
smt_trans_TapetumL	0.000223121825396825	9.02284815363231e-05	0.000222521825396825	9.27087899278923e-05	-1.78696579027713	0.073943017888760079192600471742480294778943061828613281250000000	132.65377409243558207152524630601	-0.00654725502970014	-0.0233624122933406	0.0102679022339404
smt_trans_Mean	0.000195464682539683	8.61936547098761e-05	0.000194074603174603	8.60970813297332e-05	0.976114345151307	0.32900780332127427252331131057871971279382705688476562500000000	590.23999915836604490682049117822	-0.0161363908998904	-0.0338403703338692	0.00156758853408847
smt_trans_CINGL	0.000146959126984127	1.62825731199786e-05	0.000147060317460317	1.65952545595659e-05	0.534728284173208	0.59283776023083645245748130037100054323673248291015625000000000	1063.5509418541205957087214528656	0.00614470175289232	-0.00619647733838448	0.0184858808441691
smt_trans_CINGR	0.000236352777777778	2.56651366256508e-05	0.000236480555555556	2.53131326250987e-05	-5.94184054260307	2.8183951062872180595116911592298153399482885106408502906560898e-9	5.0562008206792691987639739396583e-6	0.00501098991571316	-0.0133605498650168	0.0233825296964432
smt_mc_intra_ATRL	0.000218052380952381	2.53101530035525e-05	0.000216707142857143	2.45316095999174e-05	-15.1731996239033	5.3218022144811583728031004757568184794451299902104464889326107e-52	9.5473131727791981208087622535077e-49	-0.0538601275468931	-0.0716434769351844	-0.0360767781586018
smt_mc_intra_ATRR	0.596835940873016	0.0289685596154898	0.5932402	0.0301717031850873	6.07962895244392	1.2046097237350509590346427682113275570152666205103741958737373e-9	2.1610698443806814205081491261711e-6	-0.121001985034752	-0.136693022609218	-0.105310947460287
smt_mc_intra_CSTL	0.593207967857143	0.0282214687309438	0.594948963095238	0.0292466196648772	-24.777992605536	1.5483027594339846744156821576422150443710904189314541347317105e-135	2.7776551504245685059017337908101e-132	0.0604453390176192	0.0409363609844189	0.0799543170508196
smt_mc_intra_CSTR	0.716148913492063	0.0258378594776563	0.709701548412698	0.0267439361470519	-0.0506782989411927	0.95958186936048073256699808553094044327735900878906250000000000	1721.4898736327024342251945654425	-0.244677462485375	-0.264323950187708	-0.225030974783042
smt_mc_intra_CGL	0.698155302777778	0.0254003005927578	0.698142241666667	0.0261086156857109	-14.2686606464844	3.4310495791816198198675662190293581922393494140948493710424689e-46	6.1553029450518259568424137969387e-43	-0.000506427092603047	-0.0200970111389248	0.0190841569537187
smt_mc_intra_CGR	0.591374521031746	0.0371517391791886	0.587574833333333	0.0381880754284286	8.9951076353032	2.3600085011864208496683483547377937354217887558078658311044862e-19	4.2338552511284390043050169483996e-16	-0.100573938884305	-0.11442714091702	-0.0867207368515909
smt_mc_intra_FMAJ	0.580444447222222	0.0361561598197138	0.583465045238095	0.0370698720985235	-17.9377545266779	5.9824180238013180346486369390449825618007734053279527817391106e-72	1.0732457934699564554159654668647e-68	0.082385794134842	0.064399814276883	0.100371773992801
smt_mc_intra_FMIN	0.611995446031746	0.0340466866144804	0.607140748015873	0.0343496646595148	16.9392762514591	2.3094847960382191200741530272180919397759603615996045542373435e-64	4.1432157240925651014130305308293e-61	-0.141923896016762	-0.1575128108885	-0.126334981145025
smt_mc_intra_IFOFL	0.567895598412698	0.042678996010705	0.574524823412698	0.0448501743864747	-8.38567833816313	5.0434070824649584298424096278507666946536133246743044411530832e-17	9.0478723059421354231372828723643e-14	0.150593091119048	0.133065951150462	0.168120231087635
smt_mc_intra_IFOFR	0.542352569444444	0.0335392092389711	0.540317421428571	0.0346896257222827	1.55765077512493	0.11931605530033101425502195525041315704584121704101562500000000	214.05300320879383957350938771924	-0.0593984221925303	-0.0732970485895863	-0.0454997957954744
smt_mc_intra_ILFL	0.548752933333333	0.034585992695316	0.549163692460317	0.0353892804185917	-21.7449123670946	7.7179814631377394206031100230609851251290449056027472266862134e-105	1.3846058744869104520561979381371e-101	0.0117192596966106	-0.00303092712407694	0.0264694465172982
smt_mc_intra_ILFR	0.520691848809524	0.0331159130766722	0.515542272222222	0.0338469740960901	-5.9883021686426	2.1204284809353734984952132420999923456683688982593594118952751e-9	3.8040486947980600563004125563274e-6	-0.153521958831599	-0.167444204623583	-0.139599713039616
smt_mc_intra_SLFL	0.508888835714286	0.0332138157330862	0.507362973412698	0.0339076003697423	-23.2735646455496	8.2141498876364293617489174542514462885413273751042057385821226e-120	1.4736184898419754274977557912927e-116	-0.0454012349230343	-0.0602722322320465	-0.0305302376140222
smt_mc_intra_SLFR	0.608798869047619	0.0334235703478229	0.603765323412698	0.0347485145128095	-7.76403475603942	8.2269337983331146792763195554329005542825575814092076143424492e-15	1.4759119234209607734621717282447e-11	-0.14659570459827	-0.159010272668858	-0.134181136527682
smt_mc_intra_UFL	0.606843598412698	0.0326868729393382	0.605142553571429	0.0338042120790492	0.738583143622583	0.46016016297823386649312737972650211304426193237304687500000000	825.52733238295155648867051922934	-0.0509085690384827	-0.0637714152071208	-0.0380457228698446
smt_mc_intra_UFR	0.476432931349206	0.0340549158607199	0.476681240079365	0.0346643159443474	8.1518742415788	3.5832682496687984898803746449789526174031358495518373441512949e-16	6.4283832399058244908453921130922e-13	0.0072223321798908	-0.0119482884471674	0.026392952806949
smt_mc_intra_SLFTL	0.450843862698413	0.0334324560951776	0.453607662698413	0.0346903640337556	-28.2794918972805	6.1778518784878349902107862961823105617566132323944907701996089e-176	1.1083066270007175972438150615351e-172	0.0809335524773347	0.0614380872724158	0.100429017682253
smt_mc_intra_SLTFR	0.544307243650794	0.0351497200869242	0.534737571031746	0.0354388573396829	-32.0224114054335	5.3176401154563169392368350223575954967665822934763339558071970e-225	9.5398463671286325889908820301095e-222	-0.271102406188041	-0.290238393250117	-0.251966419125966
smt_mc_intra_Middlecerebellarpeduncle	0.583480807539683	0.0396794193474771	0.571986797222222	0.041126707306787	-25.1953598999634	4.5033089450082736600596360473080379096128152733023734433032132e-140	8.0789362473448429461469870688706e-137	-0.283609941536528	-0.301318446396786	-0.26590143667627
smt_mc_intra_Pontine	0.783348123809524	0.0343943719229981	0.770334146825397	0.033862821847376	-3.09451043214433	0.0019713800172433764389123833637995630851946771144866943359375000	3.5366557509346173314088157546564	-0.381253197120389	-0.411977345809789	-0.350529048430988
smt_mc_intra_GenuCC	0.70522191468254	0.0431318021076635	0.703059723809524	0.0435707025914517	3.1193687813687	0.0018123896647504241647075318155657441820949316024780273437500000	3.2514270585622609514853120771249	-0.0498728220407453	-0.0814879046682848	-0.0182577394132057
smt_mc_intra_BodyCC	0.65245633452381	0.0512687419784801	0.653756711904762	0.0530325632831437	0.353042057287352	0.72405691085295809106270326083176769316196441650390625000000000	1298.9580980702068153664896499322	0.0248498428313417	0.00923000901023656	0.0404696766524468
smt_mc_intra_SpleniumCC	0.683240429365079	0.0425309721504144	0.683347663888889	0.0445813319457071	-6.49401271940377	8.3579686809283174015170585343189766855398481482097849948331714e-11	1.4994195813585401418321603010568e-7	0.00244029928797441	-0.0111106505064102	0.015991249082359
smt_mc_intra_Fornix	0.741925887301587	0.0413750548684495	0.739484362698413	0.0429611197319375	-37.5285101030806	0.	0.	-0.0577052092791954	-0.0751399528874302	-0.0402704656709607
smt_mc_intra_CorticospinaltractR	0.309332367460317	0.0766516949778856	0.292265181746032	0.0777066781667835	5.66338548403901	1.4841523077291261755756914832680981586321422582841478288173676e-8	2.6625692400660523589827905209830e-5	-0.220906074360011	-0.232585823314104	-0.209226325405917
smt_mc_intra_CorticospinaltractL	0.746262613095238	0.0608046042409902	0.750932695238095	0.0601414500213066	4.1169730363183	3.8388096450153913247096276739611653283645864576101303100585938e-5	0.068868245031576120365290720470863	0.0772171204893966	0.0504478626278432	0.10398637835095
smt_mc_intra_MediallemniscusR	0.762739798809524	0.0658587147706585	0.766166841269841	0.0647245342713881	-2.86827836206789	0.0041271224740099679909044461112443968886509537696838378906250000	7.4040577183738825756825763235724	0.052470882051896	0.0274679172603575	0.0774738468434345
smt_mc_intra_MediallemniscusL	0.629694662301587	0.0347647231827331	0.62796675	0.035804849256386	-8.53752227495194	1.3713054235480476783503640389748146332036103197857777880042107e-17	2.4601219298451975349605530859208e-14	-0.0489468057413343	-0.0824214160635478	-0.0154721954191207
smt_mc_intra_InferiorcerebellarpeduncleR	0.648355255952381	0.036875351533286	0.642829975	0.0368567929647178	-7.8033777038221	6.0271812141920542133398387059168492113490249798002373893268668e-15	1.0812763098260545258731670638415e-11	-0.149874393685946	-0.184482134882403	-0.115266652489489
smt_mc_intra_InferiorcerebellarpeduncleL	0.661575690079365	0.0313826105769617	0.657068237698413	0.0331394719152314	-12.3587626236383	4.3682894863953700827386048453937895934654221634942379104427061e-35	7.8367113385932939284330570926365e-32	-0.139513174327124	-0.174733072005888	-0.104293276648361
smt_mc_intra_SuperiorcerebellarpeduncleR	0.658960595634921	0.0324789159966213	0.651786101984127	0.0336018228248344	15.9034526290818	5.9966709345678949578087099277158656403052608066063793101781122e-57	1.0758027656614803554308825610322e-53	-0.21701333649474	-0.251840480383832	-0.182186192605648
smt_mc_intra_SuperiorcerebellarpeduncleL	0.716630867857143	0.0373487148048396	0.724071859920635	0.0380441799709963	8.44056600646447	3.1580465472897623478530499832932751679698099480774614589151383e-17	5.6655355058378336520483716700281e-14	0.197314240960413	0.172755509091517	0.221872972829309
smt_mc_intra_CerebralpeduncleR	0.718365294047619	0.0335751034408468	0.722244488888889	0.034985359417935	20.5777839631099	4.3407672982575109128135410432903332221683540049861645404518828e-94	7.7873365330739745775874926316629e-91	0.112973574937879	0.0866503511237936	0.139296798751964
smt_mc_intra_CerebralpeduncleL	0.768223206349206	0.0419603565673353	0.782914296031746	0.042846419946209	-5.08070600756025	3.7603469354393913779601300688415488338023351388983428478240967e-7	0.00067460624021782681320604733435017	0.346373280812584	0.312399135425126	0.380347426200041
smt_mc_intra_AnteriorlimbofinternalcapsuleR	0.824924073015873	0.0402581051638661	0.821721684126984	0.0405196062666678	1.35753488290827	0.17461131747584793250105406059446977451443672180175781250000000	313.25270355167119090689098470648	-0.0792866309880262	-0.10992811561804	-0.0486451463580122
smt_mc_intra_AnteriorlimbofinternalcapsuleL	0.67407470952381	0.0371530408456368	0.674777139285714	0.0370071218813956	-8.19611888352779	2.4827280309444098534868116686043251356320475707953332467070595e-16	4.4540140875142712771553401334762e-13	0.0189433251444525	-0.00841544806549304	0.046302098354398
smt_mc_intra_.PosteriorlimbofinternalcapsuleR	0.679975661904762	0.0384210620757439	0.675504653968254	0.0392267277827046	8.65952520645553	4.7373328308227178632804247186637271165590134628937523525449294e-18	8.4987750984959558467250819452827e-15	-0.115117586021245	-0.142743709531599	-0.0874914625108911
smt_mc_intra_PosteriorlimbofinternalcapsuleL	0.771954308730159	0.0295034247338462	0.775532065873016	0.0306493888083718	-14.022174056741	1.1406603459106542023674995368885567283703089376974944700657292e-44	2.0463446605637136390472941691781e-41	0.118795447214281	0.0918065581944293	0.145784336234133
smt_mc_intra_RetrolenticularpartofinternalcapsuleR	0.808372603968254	0.0326745227549341	0.802559788095238	0.0337849854501398	6.41088454583659	1.4467773323899632647431728010953711632824436605915252584964037e-10	2.5955185343075940969492520051651e-7	-0.174703200556028	-0.199314057174713	-0.150092343937343
smt_mc_intra_RetrolenticularpartofinternalcapsuleL	0.596779264285714	0.0371692612874432	0.599445602380952	0.03754440476148	-9.92624960619303	3.2006815408528353177472722191396804427173232328372617291201022e-23	5.7420226842899865600386063611366e-20	0.071364220095454	0.0495134240564247	0.0932150161344834
smt_mc_intra_AnteriorcoronaradiataR	0.616363454365079	0.0354829603748976	0.612444661507937	0.0368487712998219	1.45889239662722	0.14459472617461424648332979359111050143837928771972656250000000	259.40293875725795819109364970245	-0.108117771338979	-0.129533349656297	-0.0867021930216608
smt_mc_intra_AnteriorcoronaradiataL	0.579985651984127	0.0446732056003248	0.580512742063492	0.0465513367592594	0.261875156337197	0.79341769375624804361279984732391312718391418457031250000000000	1423.3913425987089902413629260991	0.0114961943556848	-0.00395270820701993	0.0269450969183894
smt_mc_intra_SuperiorcoronaradiataR	0.580143946031746	0.0475270488169628	0.580247444444444	0.0488446782401804	2.99964315637503	0.0027029607105224016765088190794585898402146995067596435546875000	4.8491115146771886076568214285487	0.00214335816542833	-0.0139021474647743	0.018188863795631
smt_mc_intra_SuperiorcoronaradiataL	0.686859307142857	0.0354265868176143	0.687746272619048	0.0366099114534724	-14.9750671935526	1.0685978154913569230352944124926348732914221142731693622996024e-50	1.9170644809914943199253181760118e-47	0.024550384064281	0.00850291358105262	0.0405978545475094
smt_mc_intra_PosteriorcoronaradiataR	0.686847550396825	0.0375548648530711	0.682584261111111	0.0388985334837173	-8.16674007246448	3.1683454096491127353396559426713549440046303472436062254047329e-16	5.6840116649105082471993427611524e-13	-0.111049616178331	-0.125632235930894	-0.0964669964257689
smt_mc_intra_PosteriorcoronaradiataL	0.565510801587302	0.0463380649949595	0.562853879365079	0.0488229507370074	-19.9107103731545	3.2862217226587023910450378412821371921411258461784756439202913e-88	5.8954817704497120895347978872602e-85	-0.0552092452309504	-0.0684723809725703	-0.0419461094893305
smt_mc_intra_PosteriorthalamicradiationR	0.575011267063492	0.0444081380820717	0.569077737698413	0.0464210013753024	-8.11159810921614	4.9958299804911145970137405882013083335122156404539683904886260e-16	8.9625189850010595870426506152331e-13	-0.129496281995267	-0.142299999938963	-0.116692564051572
smt_mc_intra_PosteriorthalamicradiationL	0.581236654761905	0.0451853408416539	0.578195327777778	0.0445066529932713	-15.4288013384204	1.0479853648661367249811751371604267696906429903968479865140956e-53	1.8800857445698492846162281960658e-50	-0.0677749704920153	-0.0841738248593188	-0.0513761161247117
smt_mc_intra_SagittalstratumR	0.575616722222222	0.0441815396855242	0.570100837698413	0.0443259978536833	-8.27187355825957	1.3187011567954964772876324659000447542953842578698081533516984e-16	2.3657498752911206802540126438247e-13	-0.124638269913537	-0.140536611243759	-0.108739928583315
smt_mc_intra_SagittalstratumL	0.535281702380952	0.0440551214263805	0.532223378571429	0.04460453306537	-24.2422630122407	7.9790618120000291034633203714386421464331644632617939563123007e-130	1.4314436890728052211613196746361e-126	-0.0689612942457916	-0.0853245487264176	-0.0525980397651655
smt_mc_intra_ExternalcapsuleR	0.535014444047619	0.0415837223779726	0.52523478015873	0.0422430617100892	8.42280095848048	3.6758866526613108103631941600471418259862331712412367168418825e-17	6.5945406548743915937915703231246e-14	-0.233213802674133	-0.252328166683136	-0.21409943866513
smt_mc_intra_ExternalcapsuleL	0.465519604761905	0.0304586819427515	0.468582903174603	0.031028095160764	-11.3292532004062	9.4002791483044080133978134916692766289130753625351663577174759e-30	1.6864100792058107976035677404055e-26	0.0995966816132925	0.0763578058810856	0.122835557345499
smt_mc_intra_CingulumcingulategyrusR	0.45106278015873	0.0304271374448634	0.446887492857143	0.0306546124605278	10.6401893651562	1.9373520313289582915611958763808866944481479508778280830840231e-26	3.4756095442041511750607854022273e-23	-0.136702063580314	-0.160467499254901	-0.112936627905727
smt_mc_intra_CingulumcingulategyrusL	0.600333219047619	0.0411842541362626	0.605248799603175	0.0417106036041502	-3.45311188309368	0.00055415910826535060094283346998622619139496237039566040039062500	0.99416144022803897809144324515529	0.118569802094112	0.0966468890657838	0.14049271512244
[truncated: 360 more rows]
